# Supplementary material for: Methyl 2-{2-[(2-methyl­phen­oxy)meth­yl]phen­yl}-2-oxoacetate
Source: Acta Crystallogr Sect E Struct Rep Online. 2013 Apr 10;69(Pt 5):o671. doi: 10.1107/S1600536813008878 (PMC3647866; doi:10.1107/S1600536813008878)
Supplement: Supplementary file 1 [file e-69-0o671-sup1.cif]

##############################################################################
#                                                                            #
# This CIF contains the data in a paper accepted for publication in          #
# Acta Crystallographica Section E. It conforms to the requirements of       #
# Notes for Authors for Acta Crystallographica Section E, and has been       #
# peer reviewed under the auspices of the IUCr Commission on Journals.       #
#                                                                            #
# Full details of the Crystallographic Information File format               #
# are given in the paper "The Crystallographic Information File (CIF):       #
# a New Standard Archive File for Crystallography" by S. R. Hall, F. H.      #
# Allen and I. D. Brown [Acta Cryst. (1991), A47, 655-685].                  #
#                                                                            #
# The current version of the core CIF dictionary is obtainable from          #
# ftp://ftp.iucr.org/pub/cif_core.dic.                                       #
#                                                                            #
# Software is freely available for graphical display of the structure(s)     #
# in this CIF. For information consult the CIF software page                 #
# http://www.iucr.org/resources/cif/software.                                #
#                                                                            #
# This file may be used for bona fide research purposes within the           #
# scientific community so long as proper attribution is given to the journal # 
# article from which it was obtained.                                        #
#                                                                            #
##############################################################################
data_global
_audit_creation_method
;
  Olex2 1.2
  (compiled Mar 21 2013 11:17:50, GUI svn.r4446)
;
_journal_date_recd_electronic     2013-03-27
_journal_date_accepted     2013-04-01
_journal_name_full     'Acta Crystallographica, Section E'
_journal_year     2013
_journal_volume     69
_journal_issue      5
_journal_page_first     o671
_journal_page_last     o671
_journal_paper_category     QO
_journal_paper_doi     10.1107/S1600536813008878
_journal_coeditor_code     LH5601
_publ_contact_author_name     'Jasinski, Jerry P.'
_publ_contact_author_address
;
Department of Chemistry
Keene State College
229 Main Street
Keene, New Hampshire 03435, USA
;
_publ_contact_author_email     jjasinski@keene.edu
_publ_contact_author_fax     ?
_publ_contact_author_phone     '603 358-2563'
_publ_section_title
;
Methyl 2-{2-[(2-methylphenoxy)methyl]phenyl}-2-oxoacetate
;
loop_
    _publ_author_name
    _publ_author_address
    'Kaur, Manpreet'
;
Department of Studies in Chemistry
University of Mysore
Manasagangotri, Mysore 570 006, India
;
    'Butcher, Ray J.'
;
Department of Chemistry
Howard University
525 College Street NW
Washington, DC  20059, USA
;
    'Jasinski, Jerry P.'
;
Department of Chemistry
Keene State College
229 Main Street
Keene, NH 03435-2001, USA
;
    'Yathirajan, H. S.'
;
Department of Studies in Chemistry
University of Mysore
Manasagangotri, Mysore 570 006, India
;
    'Siddaraju, B. P.'
;
Department of Chemistry
G. Madegowda Institute of Technology (GMIT),
Bharathinagara 571 422, India
;
data_I
_chemical_name_systematic
;
Methyl 2-{2-[(2-methylphenoxy)methyl]phenyl}-2-oxoacetate
;
_chemical_formula_moiety     'C17 H16 O4'
_chemical_formula_sum     'C17 H16 O4'
_chemical_formula_iupac     'C17 H16 O4'
_chemical_formula_weight     284.30
_chemical_melting_point     ?
_shelx_space_group_comment
;
The symmetry employed for this shelxl refinement is uniquely defined
by the following loop, which should always be used as a source of
symmetry information in preference to the above space-group names.
They are only intended as comments.
;
_space_group_crystal_system     monoclinic
_space_group_name_H-M_alt     'C 2/c'
_space_group_name_Hall     '-C 2yc'
loop_
    _space_group_symop_operation_xyz
    'x, y, z'
    '-x, y, -z+1/2'
    'x+1/2, y+1/2, z'
    '-x+1/2, y+1/2, -z+1/2'
    '-x, -y, -z'
    'x, -y, z-1/2'
    '-x+1/2, -y+1/2, -z'
    'x+1/2, -y+1/2, z-1/2'
_cell_length_a     31.6697(11)
_cell_length_b     7.5883(2)
_cell_length_c     12.5915(6)
_cell_angle_alpha     90
_cell_angle_beta     108.514(4)
_cell_angle_gamma     90
_cell_volume     2869.4(2)
_cell_formula_units_Z     8
_cell_measurement_reflns_used     3111
_cell_measurement_theta_min     2.9405
_cell_measurement_theta_max     75.2820
_cell_measurement_temperature     123(2)
_exptl_crystal_description     prism
_exptl_crystal_colour     colorless
_exptl_crystal_size_max     0.47
_exptl_crystal_size_mid     0.34
_exptl_crystal_size_min     0.14
_exptl_crystal_density_diffrn     1.316
_exptl_crystal_density_meas     ?
_exptl_crystal_density_method     'not measured'
_exptl_crystal_F_000     1200
_exptl_absorpt_coefficient_mu     0.768
_exptl_absorpt_correction_type     multi-scan
_exptl_absorpt_process_details
;
(CrysAlis RED; Agilent, 2012)
;
_shelx_estimated_absorpt_T_min     ?
_shelx_estimated_absorpt_T_max     ?
_exptl_absorpt_correction_T_min     0.92073
_exptl_absorpt_correction_T_max     1.00000
_exptl_special_details
;
;
_diffrn_ambient_temperature     123(2)
_diffrn_radiation_type     CuK\a
_diffrn_radiation_wavelength     1.54184
_diffrn_measurement_device_type     'Agilent Xcalibur (Ruby, Gemini)'
_diffrn_measurement_method     '\w scans'
_diffrn_detector_area_resol_mean     10.5081
_diffrn_reflns_number     5506
_diffrn_reflns_av_R_equivalents     0.0211
_diffrn_reflns_theta_min     2.943
_diffrn_reflns_theta_max     75.464
_diffrn_reflns_theta_full     67.500
_diffrn_measured_fraction_theta_max     0.969
_diffrn_measured_fraction_theta_full     0.998
_diffrn_reflns_limit_h_min     -39
_diffrn_reflns_limit_h_max     35
_diffrn_reflns_limit_k_min     -8
_diffrn_reflns_limit_k_max     9
_diffrn_reflns_limit_l_min     -12
_diffrn_reflns_limit_l_max     15
_refine_special_details
;
;
_reflns_number_total     2897
_reflns_number_gt     2551
_reflns_threshold_expression     I>2\s(I)
_refine_ls_structure_factor_coef     Fsqd
_refine_ls_matrix_type     full
_refine_ls_R_factor_all     0.0435
_refine_ls_R_factor_gt     0.0384
_refine_ls_wR_factor_gt     0.1023
_refine_ls_wR_factor_ref     0.1067
_refine_ls_goodness_of_fit_ref     1.069
_refine_ls_restrained_S_all     1.069
_refine_ls_number_reflns     2897
_refine_ls_number_parameters     192
_refine_ls_number_restraints     0
_refine_ls_hydrogen_treatment     constr
_refine_ls_weighting_scheme     calc
_refine_ls_weighting_details
;
w=1/[\s^2^(Fo^2^)+(0.0554P)^2^+1.2142P], where P=(Fo^2^+2Fc^2^)/3
;
_atom_sites_solution_hydrogens     geom
_atom_sites_solution_primary     ?
_atom_sites_solution_secondary     ?
_refine_ls_shift/su_max     0.001
_refine_ls_shift/su_mean     0.000
_refine_diff_density_max     0.226
_refine_diff_density_min     -0.197
_refine_ls_extinction_method     none
_refine_ls_extinction_coef     .
loop_
    _atom_type_symbol
    _atom_type_description
    _atom_type_scat_dispersion_real
    _atom_type_scat_dispersion_imag
    _atom_type_scat_source
    'C' 'C' 0.0181 0.0091
                         'International Tables Vol C Tables 4.2.6.8 and 6.1.1.4'
    'H' 'H' 0.0000 0.0000
                         'International Tables Vol C Tables 4.2.6.8 and 6.1.1.4'
    'O' 'O' 0.0492 0.0322
                         'International Tables Vol C Tables 4.2.6.8 and 6.1.1.4'
_computing_data_collection     'CrysAlis PRO (Agilent, 2012)'
_computing_cell_refinement     'CrysAlis PRO (Agilent, 2012)'
_computing_data_reduction     'CrysAlis PRO (Agilent, 2012)'
_computing_structure_solution     'SHELXS97 (Sheldrick, 2008)'
_computing_structure_refinement     'SHELXL2012 (Sheldrick, 2008)'
_computing_molecular_graphics     'OLEX2 (Dolomanov <i>et al.</i>, 2009)'
_computing_publication_material     'OLEX2 (Dolomanov <i>et al.</i>, 2009)'
loop_
    _atom_site_type_symbol
    _atom_site_label
    _atom_site_fract_x
    _atom_site_fract_y
    _atom_site_fract_z
    _atom_site_U_iso_or_equiv
    _atom_site_adp_type
    _atom_site_calc_flag
    _atom_site_occupancy
    _atom_site_disorder_assembly
    _atom_site_disorder_group
    O O1 0.15989(3) 0.23976(12) 0.71615(8) 0.0269(2) Uani d 1 . .
    O O2 0.05640(3) 0.09672(13) 0.83488(8) 0.0334(2) Uani d 1 . .
    O O3 -0.01120(3) 0.31730(14) 0.91715(8) 0.0328(2) Uani d 1 . .
    O O4 0.04621(3) 0.20101(15) 1.05392(8) 0.0345(3) Uani d 1 . .
    C C1 0.17209(4) 0.09964(17) 0.66403(10) 0.0228(3) Uani d 1 . .
    C C2 0.15067(4) -0.06284(18) 0.64687(10) 0.0257(3) Uani d 1 . .
    H H2 0.1261 -0.0829 0.6734 0.031 Uiso calc 1 . .
    C C3 0.16520(4) -0.19597(18) 0.59084(11) 0.0298(3) Uani d 1 . .
    H H3 0.1507 -0.3071 0.5795 0.036 Uiso calc 1 . .
    C C4 0.20081(5) -0.16704(19) 0.55151(11) 0.0315(3) Uani d 1 . .
    H H4 0.2105 -0.2572 0.5124 0.038 Uiso calc 1 . .
    C C5 0.22218(4) -0.00414(19) 0.57003(10) 0.0286(3) Uani d 1 . .
    H H5 0.2467 0.0149 0.5434 0.034 Uiso calc 1 . .
    C C6 0.20871(4) 0.13107(18) 0.62609(10) 0.0238(3) Uani d 1 . .
    C C7 0.23140(4) 0.30732(19) 0.64563(12) 0.0306(3) Uani d 1 . .
    H H7A 0.2576 0.3039 0.6200 0.046 Uiso calc 1 . .
    H H7B 0.2408 0.3351 0.7258 0.046 Uiso calc 1 . .
    H H7C 0.2107 0.3979 0.6039 0.046 Uiso calc 1 . .
    C C8 0.12311(4) 0.21425(17) 0.75746(11) 0.0243(3) Uani d 1 . .
    H H8A 0.1293 0.1145 0.8109 0.029 Uiso calc 1 . .
    H H8B 0.0958 0.1870 0.6947 0.029 Uiso calc 1 . .
    C C9 0.11668(4) 0.38121(17) 0.81511(10) 0.0224(3) Uani d 1 . .
    C C10 0.14305(4) 0.52884(18) 0.81747(11) 0.0267(3) Uani d 1 . .
    H H10 0.1648 0.5250 0.7802 0.032 Uiso calc 1 . .
    C C11 0.13820(4) 0.68171(18) 0.87322(11) 0.0287(3) Uani d 1 . .
    H H11 0.1566 0.7806 0.8735 0.034 Uiso calc 1 . .
    C C12 0.10674(4) 0.69138(17) 0.92858(11) 0.0278(3) Uani d 1 . .
    H H12 0.1033 0.7964 0.9662 0.033 Uiso calc 1 . .
    C C13 0.08042(4) 0.54612(17) 0.92822(10) 0.0247(3) Uani d 1 . .
    H H13 0.0591 0.5515 0.9668 0.030 Uiso calc 1 . .
    C C14 0.08456(4) 0.39122(17) 0.87205(10) 0.0222(3) Uani d 1 . .
    C C15 0.05692(4) 0.23845(17) 0.87950(10) 0.0243(3) Uani d 1 . .
    C C16 0.02595(4) 0.26027(16) 0.95160(11) 0.0240(3) Uani d 1 . .
    C C17 0.02123(5) 0.2110(2) 1.13287(13) 0.0395(4) Uani d 1 . .
    H H17A 0.0373 0.1474 1.2015 0.059 Uiso calc 1 . .
    H H17B -0.0082 0.1577 1.0994 0.059 Uiso calc 1 . .
    H H17C 0.0177 0.3347 1.1509 0.059 Uiso calc 1 . .
loop_
    _atom_site_aniso_label
    _atom_site_aniso_U_11
    _atom_site_aniso_U_22
    _atom_site_aniso_U_33
    _atom_site_aniso_U_12
    _atom_site_aniso_U_13
    _atom_site_aniso_U_23
    O1 0.0267(4) 0.0268(5) 0.0336(5) -0.0032(4) 0.0187(4) -0.0044(4)
    O2 0.0380(5) 0.0261(5) 0.0447(6) -0.0063(4) 0.0254(4) -0.0081(4)
    O3 0.0250(5) 0.0420(6) 0.0332(5) 0.0060(4) 0.0117(4) -0.0003(4)
    O4 0.0296(5) 0.0466(6) 0.0335(5) 0.0129(4) 0.0189(4) 0.0124(4)
    C1 0.0212(5) 0.0276(6) 0.0205(5) 0.0017(5) 0.0080(4) -0.0008(5)
    C2 0.0218(6) 0.0308(7) 0.0260(6) -0.0019(5) 0.0095(5) -0.0017(5)
    C3 0.0296(7) 0.0288(7) 0.0302(7) -0.0023(5) 0.0084(5) -0.0042(5)
    C4 0.0339(7) 0.0340(7) 0.0292(7) 0.0057(6) 0.0138(5) -0.0046(6)
    C5 0.0265(6) 0.0366(7) 0.0269(6) 0.0047(5) 0.0143(5) 0.0027(5)
    C6 0.0211(5) 0.0299(6) 0.0211(5) 0.0011(5) 0.0077(4) 0.0028(5)
    C7 0.0281(6) 0.0338(7) 0.0345(7) -0.0043(5) 0.0163(5) 0.0008(6)
    C8 0.0230(6) 0.0268(6) 0.0278(6) -0.0016(5) 0.0145(5) -0.0017(5)
    C9 0.0218(5) 0.0251(6) 0.0204(5) 0.0013(5) 0.0068(4) 0.0010(5)
    C10 0.0251(6) 0.0293(7) 0.0277(6) -0.0015(5) 0.0112(5) 0.0007(5)
    C11 0.0272(6) 0.0251(6) 0.0329(7) -0.0035(5) 0.0083(5) 0.0008(5)
    C12 0.0287(6) 0.0243(6) 0.0285(6) 0.0019(5) 0.0064(5) -0.0041(5)
    C13 0.0226(6) 0.0275(6) 0.0247(6) 0.0032(5) 0.0086(4) -0.0009(5)
    C14 0.0209(5) 0.0239(6) 0.0222(5) 0.0013(5) 0.0074(4) 0.0006(5)
    C15 0.0227(6) 0.0264(6) 0.0261(6) 0.0015(5) 0.0109(5) 0.0001(5)
    C16 0.0241(6) 0.0214(6) 0.0292(6) -0.0011(5) 0.0124(5) -0.0006(5)
    C17 0.0421(8) 0.0485(9) 0.0376(8) 0.0142(7) 0.0265(6) 0.0154(7)
_geom_special_details
;
 All esds (except the esd in the dihedral angle between two l.s. planes)
 are estimated using the full covariance matrix.  The cell esds are taken
 into account individually in the estimation of esds in distances, angles
 and torsion angles; correlations between esds in cell parameters are only
 used when they are defined by crystal symmetry.  An approximate (isotropic)
 treatment of cell esds is used for estimating esds involving l.s. planes.
;
loop_
    _geom_bond_atom_site_label_1
    _geom_bond_atom_site_label_2
    _geom_bond_site_symmetry_2
    _geom_bond_distance
    _geom_bond_publ_flag
    O1 C1 . 1.3681(15) ?
    O1 C8 . 1.4315(13) ?
    O2 C15 . 1.2111(16) ?
    O3 C16 . 1.1981(16) ?
    O4 C16 . 1.3224(16) ?
    O4 C17 . 1.4560(15) ?
    C1 C2 . 1.3907(18) ?
    C1 C6 . 1.4078(16) ?
    C2 H2 . 0.9500 ?
    C2 C3 . 1.3915(18) ?
    C3 H3 . 0.9500 ?
    C3 C4 . 1.3855(19) ?
    C4 H4 . 0.9500 ?
    C4 C5 . 1.393(2) ?
    C5 H5 . 0.9500 ?
    C5 C6 . 1.3871(18) ?
    C6 C7 . 1.5010(18) ?
    C7 H7A . 0.9800 ?
    C7 H7B . 0.9800 ?
    C7 H7C . 0.9800 ?
    C8 H8A . 0.9900 ?
    C8 H8B . 0.9900 ?
    C8 C9 . 1.5058(17) ?
    C9 C10 . 1.3919(18) ?
    C9 C14 . 1.4204(16) ?
    C10 H10 . 0.9500 ?
    C10 C11 . 1.3894(19) ?
    C11 H11 . 0.9500 ?
    C11 C12 . 1.3876(18) ?
    C12 H12 . 0.9500 ?
    C12 C13 . 1.3810(19) ?
    C13 H13 . 0.9500 ?
    C13 C14 . 1.3993(17) ?
    C14 C15 . 1.4736(17) ?
    C15 C16 . 1.5423(16) ?
    C17 H17A . 0.9800 ?
    C17 H17B . 0.9800 ?
    C17 H17C . 0.9800 ?
loop_
    _geom_angle_atom_site_label_1
    _geom_angle_atom_site_label_2
    _geom_angle_atom_site_label_3
    _geom_angle_site_symmetry_1
    _geom_angle_site_symmetry_3
    _geom_angle
    _geom_angle_publ_flag
    C1 O1 C8 . . 117.10(10) ?
    C16 O4 C17 . . 116.53(10) ?
    O1 C1 C2 . . 124.43(11) ?
    O1 C1 C6 . . 114.82(11) ?
    C2 C1 C6 . . 120.75(12) ?
    C1 C2 H2 . . 120.0 ?
    C1 C2 C3 . . 119.93(11) ?
    C3 C2 H2 . . 120.0 ?
    C2 C3 H3 . . 119.9 ?
    C4 C3 C2 . . 120.26(13) ?
    C4 C3 H3 . . 119.9 ?
    C3 C4 H4 . . 120.4 ?
    C3 C4 C5 . . 119.21(12) ?
    C5 C4 H4 . . 120.4 ?
    C4 C5 H5 . . 119.0 ?
    C6 C5 C4 . . 122.02(12) ?
    C6 C5 H5 . . 119.0 ?
    C1 C6 C7 . . 119.89(11) ?
    C5 C6 C1 . . 117.83(12) ?
    C5 C6 C7 . . 122.28(11) ?
    C6 C7 H7A . . 109.5 ?
    C6 C7 H7B . . 109.5 ?
    C6 C7 H7C . . 109.5 ?
    H7A C7 H7B . . 109.5 ?
    H7A C7 H7C . . 109.5 ?
    H7B C7 H7C . . 109.5 ?
    O1 C8 H8A . . 110.1 ?
    O1 C8 H8B . . 110.1 ?
    O1 C8 C9 . . 108.15(10) ?
    H8A C8 H8B . . 108.4 ?
    C9 C8 H8A . . 110.1 ?
    C9 C8 H8B . . 110.1 ?
    C10 C9 C8 . . 121.03(11) ?
    C10 C9 C14 . . 117.85(11) ?
    C14 C9 C8 . . 121.09(11) ?
    C9 C10 H10 . . 119.3 ?
    C11 C10 C9 . . 121.40(12) ?
    C11 C10 H10 . . 119.3 ?
    C10 C11 H11 . . 119.7 ?
    C12 C11 C10 . . 120.67(12) ?
    C12 C11 H11 . . 119.7 ?
    C11 C12 H12 . . 120.5 ?
    C13 C12 C11 . . 119.02(12) ?
    C13 C12 H12 . . 120.5 ?
    C12 C13 H13 . . 119.4 ?
    C12 C13 C14 . . 121.25(11) ?
    C14 C13 H13 . . 119.4 ?
    C9 C14 C15 . . 121.69(11) ?
    C13 C14 C9 . . 119.81(11) ?
    C13 C14 C15 . . 118.40(11) ?
    O2 C15 C14 . . 126.15(11) ?
    O2 C15 C16 . . 116.80(11) ?
    C14 C15 C16 . . 117.05(11) ?
    O3 C16 O4 . . 126.33(12) ?
    O3 C16 C15 . . 124.09(12) ?
    O4 C16 C15 . . 109.53(10) ?
    O4 C17 H17A . . 109.5 ?
    O4 C17 H17B . . 109.5 ?
    O4 C17 H17C . . 109.5 ?
    H17A C17 H17B . . 109.5 ?
    H17A C17 H17C . . 109.5 ?
    H17B C17 H17C . . 109.5 ?
loop_
    _geom_torsion_atom_site_label_1
    _geom_torsion_atom_site_label_2
    _geom_torsion_atom_site_label_3
    _geom_torsion_atom_site_label_4
    _geom_torsion_site_symmetry_1
    _geom_torsion_site_symmetry_2
    _geom_torsion_site_symmetry_3
    _geom_torsion_site_symmetry_4
    _geom_torsion
    _geom_torsion_publ_flag
    O1 C1 C2 C3 . . . . 178.72(11) ?
    O1 C1 C6 C5 . . . . -178.46(11) ?
    O1 C1 C6 C7 . . . . 0.78(16) ?
    O1 C8 C9 C10 . . . . 2.58(16) ?
    O1 C8 C9 C14 . . . . -175.27(10) ?
    O2 C15 C16 O3 . . . . -92.56(17) ?
    O2 C15 C16 O4 . . . . 85.23(15) ?
    C1 O1 C8 C9 . . . . 177.79(10) ?
    C1 C2 C3 C4 . . . . -0.34(19) ?
    C2 C1 C6 C5 . . . . 0.85(18) ?
    C2 C1 C6 C7 . . . . -179.91(12) ?
    C2 C3 C4 C5 . . . . 0.8(2) ?
    C3 C4 C5 C6 . . . . -0.5(2) ?
    C4 C5 C6 C1 . . . . -0.35(19) ?
    C4 C5 C6 C7 . . . . -179.57(12) ?
    C6 C1 C2 C3 . . . . -0.51(19) ?
    C8 O1 C1 C2 . . . . 1.38(17) ?
    C8 O1 C1 C6 . . . . -179.34(10) ?
    C8 C9 C10 C11 . . . . -178.12(11) ?
    C8 C9 C14 C13 . . . . 177.75(11) ?
    C8 C9 C14 C15 . . . . 1.40(17) ?
    C9 C10 C11 C12 . . . . 0.1(2) ?
    C9 C14 C15 O2 . . . . -4.4(2) ?
    C9 C14 C15 C16 . . . . 175.10(10) ?
    C10 C9 C14 C13 . . . . -0.16(17) ?
    C10 C9 C14 C15 . . . . -176.51(11) ?
    C10 C11 C12 C13 . . . . 0.47(19) ?
    C11 C12 C13 C14 . . . . -0.85(19) ?
    C12 C13 C14 C9 . . . . 0.70(18) ?
    C12 C13 C14 C15 . . . . 177.17(11) ?
    C13 C14 C15 O2 . . . . 179.20(12) ?
    C13 C14 C15 C16 . . . . -1.30(17) ?
    C14 C9 C10 C11 . . . . -0.21(18) ?
    C14 C15 C16 O3 . . . . 87.90(16) ?
    C14 C15 C16 O4 . . . . -94.31(13) ?
    C17 O4 C16 O3 . . . . -1.9(2) ?
    C17 O4 C16 C15 . . . . -179.59(12) ?
loop_
    _geom_hbond_atom_site_label_D
    _geom_hbond_atom_site_label_H
    _geom_hbond_atom_site_label_A
    _geom_hbond_site_symmetry_A
    _geom_hbond_distance_DH
    _geom_hbond_distance_HA
    _geom_hbond_distance_DA
    _geom_hbond_angle_DHA
    C17 H17A O2 6_556 0.98 2.44 3.3712(18) 157.8
_shelx_hkl_checksum     35285
_shelx_hkl_file
;
   0   0   1 13.6219 18.4016   2
   0   0   2 4116.99 182.343   2
   0   0   2 4396.31 199.882   3
   0   0   3 23.6680 54.3090   3
   0   0   3 101.264 58.6114   2
   0   0  -4 953833. 4467.18   1
   0   0   4 935689. 4331.99   4
   0   0  -5 84.6407 76.5520   1
   0   0  -6 31914.6 1049.18   1
   0   0  -7 4.41829 66.2317   1
   0   0  -8 46969.9 1531.10   1
   0   0  -9 198.294 125.994   1
   0   0  10 55447.6 1340.63   6
   0   0  10 56945.1 1430.64  11
   0   0  11-13.7938 94.9218  11
   0   0  11-34.4620 94.0281   6
   0   0  12 719.697 163.451   6
   0   0  12 560.783 170.284  11
   0   0  13 42.5019 111.641  11
   0   0  13 23.1646 92.9182   6
   0   0  14 6857.55 324.854   6
   0   2   0 947276. 3273.18   1
   0   2  -1 162.419 68.9126   1
   0   2   1 397.199 90.7239   2
   0   2  -2 26749.7 754.261   1
   0   2   2 25133.7 599.964   2
   0   2  -3 123393. 1821.20   1
   0   2   3 128229. 856.974   3
   0   2   3 123624. 1388.48   2
   0   2   4 694.650 114.995   2
   0   2   4 636.766 166.485   4
   0   2  -4 669.825 163.239   1
   0   2  -5 34430.7 1178.36   1
   0   2   5 33842.7 1119.80   4
   0   2   5 35633.4 852.904   2
   0   2   6 148662. 2562.03   4
   0   2  -6 151286. 2689.03   1
   0   2   7-78.3179 120.225   4
   0   2  -7 78.7212 115.457   1
   0   2  -8 20781.2 1156.91   1
   0   2   9 619.860 146.709   6
   0   2  -9 912.330 262.798   1
   0   2   9 588.160 181.936  11
   0   2  10 2110.62 285.296   6
   0   2  10 2124.15 298.657  11
   0   2  11 1734.87 241.767   6
   0   2  11 1409.67 261.986  11
   0  -2  11 1506.31 256.861   6
   0   2  12 18403.4 819.316  11
   0  -2  12 19198.7 777.585   6
   0   2  12 20331.2 754.700   6
   0  -2  13 2886.73 278.214   6
   0   2  13 2688.45 298.300  11
   0  -2  14 18.9949 53.9143   6
   0   4   0 27590.9 809.198   1
   0   4  -1 32214.5 987.669   1
   0   4   1 30021.4 996.403   2
   0   4  -2 10804.0 619.623   1
   0   4   2 10821.8 598.014   2
   0   4   3 141774. 2100.83   2
   0   4  -3 138698. 2450.73   1
   0   4  -4 60014.0 1728.73   1
   0   4   4 58057.0 1631.39   4
   0   4  -5 12326.1 844.590   1
   0   4   5 12808.7 818.356   4
   0   4   6 82152.1 2193.88   4
   0   4  -6 85102.2 2344.75   1
   0   4   7 31979.9 1427.42   4
   0  -4   7 33432.6 1015.11   8
   0   4  -7 33644.9 1547.68   1
   0   4  -7 34294.2 1076.37  10
   0   4   8 2157.28 288.460  11
   0   4  -8 2107.95 282.260  10
   0   4  -9 16640.4 757.079  10
   0   4   9 15762.6 751.994  11
   0   4 -10 331.484 129.140  10
   0   4  10 204.946 145.300  11
   0   4  11 8207.22 511.967  11
   0  -4  12 273.211 114.418   6
   0   4  12 255.365 124.903  11
   0  -4  13 681.660 119.346   6
   0   6   0 3784.62 463.585   2
   0   6  -1 729.386 180.225   9
   0  -6   1 307.477 177.781   8
   0   6   1 801.945 205.967   9
   0   6  -1 176.353 143.649   2
   0   6  -2 40846.8 1617.45   2
   0   6  -2 39517.1 1127.46  10
   0   6  -2 39183.0 1122.83   9
   0  -6   2 40990.1 1116.95   8
   0   6   2 38255.4 1112.26   9
   0   6   3 30932.2 990.811   9
   0   6  -3 31285.9 1001.60   9
   0   6  -3 30172.2 1025.11  10
   0  -6   3 29685.3 986.176   8
   0   6  -4-100.038 88.8917   9
   0  -6   4-51.6894 106.997   8
   0   6  -4 143.441 126.774  10
   0   6   4 207.746 113.282   9
   0   6  -5 8292.83 581.452  10
   0  -6   5 8244.09 551.093   8
   0   6  -6 26100.3 1012.08  10
   0   6  -7 706.751 180.539  10
   0   6  -8 5423.48 453.889  10
   0   6  -9 4572.48 383.557  10
   0   6 -10 918.601 156.328  10
   0  -6  11 339.296 102.336   6
   0   6 -11 726.078 104.947  10
   0   8   0 903.971 193.394   9
   0   8  -1 890.679 192.936   9
   0   8   1 718.072 187.503   9
   0   8   2 9385.73 532.761   9
   0   8  -2 8916.04 522.400   9
   0   8   3 8063.37 468.206   9
   0   8  -3 7665.03 442.186  10
   0   8  -3 8060.46 475.002   9
   0   8  -4 3490.64 292.064   9
   0   8  -4 2921.40 285.780  10
   0   8   4 2928.81 267.037   9
   0   8  -5 683.208 150.326  10
   0   8  -6 6241.27 373.520  10
   0   8  -7 25.3627 79.4277  10
   0   8  -8 9.32173 56.8017  10
  -1   1  14 3427.98 291.269  11
  -1  -1  14 3241.17 233.723   6
  -1   1  13 372.636 116.877   6
  -1  -1  13 459.086 130.946   6
  -1   1  13 276.360 150.691  11
  -1  -1  13 375.792 126.317  11
  -1   1  12 886.823 204.067  11
  -1  -1  12 917.308 190.294   6
  -1  -1  12 1227.56 216.521  11
  -1   1  12 819.319 175.906   6
  -1  -1  11 7669.20 517.616   6
  -1  -1  11 8919.87 556.638  11
  -1   1  11 8370.53 525.837   6
  -1   1  11 7677.05 565.375  11
  -1  -1  10 35152.0 1092.97   6
  -1  -1  10 35317.9 1074.76  11
  -1   1  10 35159.8 1043.98   6
   1   1 -10 36680.6 1564.35   1
  -1   1  10 33803.7 1149.09  11
   1   1  -9 12288.8 888.087   1
  -1   1   9 13273.2 695.075  11
   1  -1  -8 13266.7 744.427   1
   1   1  -8 12775.5 849.042   1
   1  -1  -7 16444.4 756.830   1
   1   1  -7 15068.1 850.202   1
   1   1  -6 61861.7 1569.72   1
  -1   1   6 59317.7 1471.66   4
   1  -1  -6 63146.5 1318.35   1
  -1   1   5 17822.9 560.688   2
  -1   1   5 17871.5 738.192   4
   1   1  -5 17620.5 755.629   1
   1  -1  -5 17755.2 626.191   1
   1   1  -4 4803.47 359.741   1
  -1   1   4 4791.74 251.676   2
  -1   1   4 4746.49 347.098   4
  -1   1   4 5249.66 273.453   3
  -1   1   3 90.8019 40.8753   2
   1   1  -3 147.740 75.2644   1
   1   1  -2 451313. 2548.09   1
  -1   1   2 442402. 1698.60   2
  -1   1   1 176849. 999.039   2
   1   1  -1 173906. 1327.92   1
  -1   1   0 2093.60 106.274   1
   1   1   0 2143.73 120.076   1
   1   1   1 131905. 1044.19   2
  -1   1  -1 129040. 1138.44   1
  -1   1  -3 448681. 3069.46   1
   1   1   3 447161. 2430.75   2
  -1   1  -4 5419.20 392.371   1
   1   1   4 5290.32 307.171   2
   1   1   4 5429.61 376.040   4
   1   1   5 1385.17 230.558   4
   1   1   5 1917.49 212.565   2
  -1   1  -5 1387.07 225.558   1
   1   1   6 13685.8 734.088   4
   1   1   6 13965.9 615.436   2
  -1  -1  -6 13960.2 663.767   1
  -1   1  -6 13167.1 738.136   1
  -1   1  -7 551.143 168.616   1
   1   1   7 426.844 187.057   4
  -1   1  -8 405.645 156.877   1
  -1  -1  -8 317.610 119.924   1
  -1   1  -9 5672.38 613.575   1
   1  -1   9 5447.69 420.557  11
   1   1   9 5965.59 470.682  11
   1  -1   9 5962.06 434.112   6
   1   1   9 5911.79 424.789   6
   1   1  10 348.623 152.504  11
   1   1  10 652.639 151.731   6
   1  -1  10 506.722 157.798   6
   1  -1  10 567.055 159.770  11
   1   1  11 141.648 135.861  11
   1   1  11 244.827 122.118   6
   1  -1  11 198.153 101.256  11
   1  -1  11 114.141 84.7175   6
   1   1  12 1955.13 255.115   6
   1  -1  12 2058.13 267.879   6
   1  -1  12 2409.76 288.616  11
   1   1  12 2075.42 294.908  11
   1   1  13 11458.0 519.896   6
   1  -1  13 11002.7 529.956   6
   1   1  13 11003.6 579.594  11
   1  -1  14 1101.94 141.028   6
  -1   3  13 1110.79 197.840  11
  -1  -3  13 1128.76 165.575   6
  -1   3  12 101.630 134.380  11
  -1  -3  12 45.5512 115.756   6
  -1  -3  11 5926.47 462.706   6
  -1   3  11 5347.39 456.556  11
  -1   3  10 370.976 181.027  11
   1   3  -9 1467.07 345.865   1
   1   3  -9 1518.05 230.147  10
  -1   3   9 1663.95 231.201   6
  -1   3   9 1336.23 251.368  11
  -1   3   8 1892.30 278.329  11
  -1   3   8 1917.44 344.531   4
   1   3  -8 1739.37 379.109   1
  -1   3   8 2024.30 246.902   6
  -1   3   7 11585.0 821.793   4
   1   3  -7 11775.0 866.177   1
  -1   3   6 271.649 143.861   4
   1   3  -6 164.594 135.626   1
   1   3  -5 24340.3 1080.17   1
  -1   3   5 22502.7 989.093   4
  -1   3   4 78758.7 1705.14   4
   1   3  -4 78656.4 1802.72   1
   1   3  -3 11173.2 626.712   1
  -1   3   3 11319.1 489.823   2
  -1   3   3 11546.2 591.592   4
  -1   3   2 1107.91 162.677   2
   1   3  -2 954.607 183.934   1
   1   3  -1 374.212 107.603   1
   1   3   0 22404.6 652.932   1
  -1   3   0 21929.8 615.380   1
  -1   3  -1 7884.13 428.926   1
   1   3   1 7976.53 438.555   2
   1   3   2 29752.3 840.667   2
  -1   3  -2 30370.2 928.498   1
   1   3   3 86757.1 1442.72   2
  -1   3  -3 87443.4 1754.95   1
   1   3   4 954.537 209.537   4
  -1   3  -4 754.707 208.498   1
   1   3   5 192359. 2269.53   2
  -1   3  -5 182752. 3003.15   1
  -1   3  -6 6512.57 630.143   1
   1   3   6 6442.12 591.448   4
   1   3   7 5912.87 599.762   4
  -1   3  -7 7537.67 711.330   1
  -1   3  -8-4.72675 32.9489  10
   1   3   8 232.201 134.908   4
  -1   3  -8 10.4868 98.2239   1
   1   3   8-119.567 73.4667   6
   1   3   8 96.8489 126.814  11
   1   3   9 242.223 130.683  11
   1   3   9 218.489 128.771   6
   1   3  10 12102.1 683.745  11
   1   3  11 535.120 165.301  11
   1  -3  11 691.560 190.281   6
   1  -3  12 2240.71 268.333   6
   1   3  12 2146.66 278.546  11
   1   3  13-111.840 96.9406  11
   1  -3  13 73.8125 86.3291   6
  -1  -5  12 7096.94 357.541   6
   1   5 -11 81.2557 68.1173  10
   1   5 -10 6660.96 459.829  10
   1   5  -9 12745.3 678.662  10
   1   5  -8 89.2606 122.751  10
   1   5  -7 19721.2 864.715  10
  -1  -5   7 19503.4 822.549   8
   1   5  -6 3401.66 362.597  10
   1   5  -6 3431.90 479.715   1
  -1   5   6 3435.67 483.910   4
  -1  -5   6 3662.96 368.259   8
   1   5  -5 2733.68 411.063   1
  -1  -5   5 2692.50 306.534   8
  -1   5   5 3118.99 427.536   4
  -1   5   4 88481.2 2138.50   4
   1   5  -4 92319.8 2268.62   1
  -1   5   3 7163.51 576.942   4
   1   5  -3 5670.45 529.373   1
  -1   5   2 1148.35 236.051   2
  -1   5   2 1467.49 242.999   4
  -1   5   1 332.978 131.741   2
   1   5  -1 139.579 163.275   2
   1   5   0 252.631 130.316   2
  -1   5   0 401.583 150.975   2
   1   5   1 62.4085 121.019   2
   1   5   2 1126.12 221.949   2
  -1   5  -3-29.7153 49.6738   1
   1   5   3-61.1798 82.0480   4
  -1   5  -4 15145.8 921.943   1
   1   5   4 13887.2 885.215   4
   1  -5   5 48326.9 1239.82   8
  -1   5  -5 49825.5 1329.72  10
   1   5   5 49827.8 1718.70   4
  -1   5  -5 50680.6 1785.49   1
  -1   5  -6 41628.3 1246.86  10
   1  -5   6 41206.6 1180.40   8
   1   5   6 46464.5 1730.01   4
  -1   5  -6 44650.5 1736.85   1
  -1   5  -7 38859.2 1215.55  10
  -1   5  -8 38723.8 1204.84  10
  -1   5  -9 2137.79 288.578  10
  -1   5 -10 4668.02 379.037  10
  -1   5 -11 12631.4 470.187  10
   1  -5  11 10831.4 534.628   6
   1  -5  12 4513.68 272.943   6
   1   7 -10 2215.15 168.770  10
   1   7  -9-13.5094 69.7469  10
   1   7  -8 775.114 174.007  10
   1   7  -7 15101.2 701.220  10
   1   7  -6 2502.00 307.876  10
   1   7  -5 2803.54 295.890   9
   1   7  -5 2613.47 319.716  10
  -1   7   4 993.107 200.311   9
   1   7  -4 761.892 189.465  10
   1   7  -4 773.980 188.850   9
  -1  -7   4 868.772 188.943   8
  -1   7   3 3968.98 385.859   9
  -1  -7   3 4336.05 401.209   8
   1   7  -3 3798.35 368.760  10
   1   7  -3 4118.29 388.681   9
   1   7  -2 16470.1 731.864  10
   1   7  -2 14411.0 721.429   9
  -1   7   2 14303.0 720.168   9
  -1  -7   2 15060.6 693.710   8
   1   7  -1 75866.7 1655.38   9
  -1   7   1 76146.5 1657.19   9
  -1   7   0 16157.9 774.727   9
   1   7   0 16548.3 782.300   9
  -1   7  -1 42440.8 1241.81   9
   1   7   1 42162.1 1236.11   9
   1   7   2 4563.69 420.216   9
  -1   7  -2 4371.74 402.946   9
  -1   7  -2 4625.98 406.993  10
   1  -7   2 5399.36 422.945   8
   1   7   3 34979.5 1083.29   9
  -1   7  -3 36153.9 1098.71   9
  -1   7  -3 35981.9 1125.30  10
  -1   7  -4 1284.24 250.766  10
  -1   7  -4 1574.97 233.029   9
   1   7   4 1097.06 203.823   9
  -1   7  -5 214.288 133.881  10
  -1   7  -5 337.189 102.818   9
  -1   7  -6 1354.49 227.645  10
  -1   7  -7 577.849 160.246  10
  -1   7  -8 4570.93 350.262  10
  -1   7  -9 1410.76 175.188  10
   1  -7  10 92.2704 53.3769   6
   1   9  -2 9.73043 67.7438   9
  -1   9   1 453.391 122.531   9
   1   9  -1 387.810 112.389   9
   1   9   0 5760.28 338.912   9
  -1   9   0 5831.57 345.629   9
   1   9   1 863.370 153.594   9
  -1   9  -1 757.823 136.746   9
   1   9   2 1101.46 147.358   9
  -2   0  14 3201.34 267.389  11
  -2   0  13 59.2466 95.0695   6
  -2   0  13 64.4122 98.7957  11
  -2   0  12 10736.3 625.325  11
  -2   0  12 11079.5 589.228   6
  -2   0  11 141.005 116.605   6
  -2   0  11 15.3643 83.4517  11
  -2   0  10 850.390 179.258   6
  -2   0  10 958.025 221.037  11
   2   0  -9-204.498 126.901   1
   2   0  -8 19141.6 955.782   1
   2   0  -7 16.7492 36.0577   1
   2   0  -6 2134.82 273.028   1
   2   0  -5 118.365 72.2216   1
  -2   0   5 145.124 84.3996   3
   2   0  -4 343.867 92.9304   1
  -2   0   4 286.398 89.2447   3
   2   0  -3 127.039 58.1859   1
  -2   0   3 38.1305 46.8080   3
  -2   0   2 20681.2 450.062   3
   2   0  -2 20518.6 423.043   1
   2   0  -1 319.118 41.4383   1
   2   0   0 74305.8 506.802   2
   2   0   1 3917.41 168.001   2
   2   0   2 290546. 1799.83   2
   2   0   2 291791. 1729.76   4
   2   0   3 27.4152 49.4473   2
   2   0   4 55849.5 1071.45   2
   2   0   4 53980.8 1074.76   4
   2   0   5 157.323 99.1945   4
   2   0   5 80.4142 78.4448   2
  -2   0  -6 41090.5 1247.89   1
  -2   0  -7 94.0434 88.7486   1
  -2   0  -8 7625.50 641.374   1
   2   0   9-77.4419 57.8340   6
  -2   0  -9-11.5860 56.7374   1
   2   0   9 118.773 107.496  11
   2   0  10 3584.43 364.726   6
   2   0  10 4090.98 398.411  11
   2   0  11-150.764 136.651  11
   2   0  11 52.1559 95.9759   6
   2   0  12 6802.25 493.979  11
   2   0  12 6133.30 453.855   6
   2   0  13-94.0411 105.791   6
   2   0  13 68.3888 100.226  11
   2   0  14 11455.9 404.775   6
  -2  -2  14 63.5216 65.9354   6
  -2   2  14-13.3054 91.6314  11
  -2  -2  13 10581.0 510.670   6
  -2   2  13 10248.7 569.469  11
  -2  -2  12 60.4096 109.051   6
  -2   2  12 156.233 143.374  11
  -2   2  11 8410.24 593.386  11
  -2   2  11 9598.79 540.655   6
  -2  -2  11 8736.64 565.969   6
  -2   2  10 17549.1 849.954  11
  -2   2  10 17605.1 734.003   6
   2   2  -9 9097.45 795.857   1
  -2   2   9 9074.01 585.165  11
  -2   2   9 9289.21 510.230   6
   2   2  -8 43639.5 1649.66   1
   2   2  -7-64.0373 118.122   1
  -2   2   7 125.842 124.871   4
   2   2  -6 13771.1 809.142   1
  -2   2   6 13854.9 772.517   4
   2   2  -5 31517.5 1121.90   1
  -2   2   5 29455.9 1028.96   4
  -2   2   4 58963.0 876.166   2
   2  -2  -4 59501.0 724.620   1
   2   2  -4 58431.6 1399.11   1
   2  -2  -3 8122.53 183.534   1
  -2   2   3 9154.39 458.981   4
  -2   2   3 8697.73 322.057   2
   2   2  -3 8964.83 495.808   1
  -2   2   2 227227. 1617.86   2
   2   2  -2 232765. 2241.00   1
   2   2  -1 104846. 1336.18   1
  -2   2   1 105323. 759.578   1
  -2   2   0 208173. 1496.68   1
   2   2   0 204341. 1684.53   1
   2   2   1 184363. 1755.01   2
  -2   2  -1 181708. 1708.88   1
  -2   2  -2 47821.0 1010.68   1
   2   2   2 47842.0 912.213   2
  -2   2  -3 51130.4 1184.42   1
   2   2   3 50885.2 994.548   2
   2   2   4 371.757 152.832   4
   2   2   4 494.836 111.912   2
  -2   2  -4 370.690 136.911   1
   2   2   5 13098.4 717.338   4
  -2   2  -5 13247.0 746.217   1
   2   2   5 13719.3 597.044   2
   2   2   6 171967. 2804.98   4
  -2   2  -6 170803. 2903.33   1
  -2   2  -7 44266.2 1599.93   1
   2   2   7 45691.1 1551.78   4
  -2   2  -8-141.777 138.731   1
   2   2   8-357.106 191.099   4
   2   2   9 5017.12 447.600  11
  -2   2  -9 5397.52 629.857   1
   2   2   9 5315.46 414.351   6
   2  -2  10 61.2131 102.251   6
   2   2  10 319.145 166.715  11
   2   2  10-5.47976 103.127   6
   2   2  11 1117.92 212.409   6
   2   2  11 1582.19 263.842  11
   2  -2  11 1208.01 231.555   6
   2   2  12 2605.65 313.023  11
   2   2  12 2700.20 288.504   6
   2  -2  12 3077.91 322.172   6
   2  -2  13 2432.53 252.102   6
   2   2  13 2459.83 277.437  11
   2  -2  14 21.4627 50.8603   6
  -2   4  13 6.19078 73.1788  11
  -2  -4  13 72.9247 71.6398   6
  -2   4  12 6742.27 428.916  11
  -2  -4  12 6204.59 411.195   6
  -2   4  11-25.8033 100.763  11
  -2   4  10 4095.36 395.589  11
   2   4 -10 3774.35 367.122  10
   2   4  -9 5231.58 442.590  10
  -2   4   9 4540.07 426.026  11
  -2  -4   8 289.673 131.804   8
  -2   4   8 8.93594 64.6671   4
  -2   4   8 124.232 116.268  11
   2   4  -8-88.4850 126.143   1
  -2   4   7 2976.25 459.197   4
  -2  -4   7 3415.54 318.763   8
   2   4  -7 3109.20 472.916   1
   2   4  -6 1058.66 297.761   1
  -2   4   6 1637.78 323.882   4
  -2   4   5 91299.9 2133.11   4
   2   4  -5 91643.8 2293.78   1
  -2   4   4 45276.3 1393.02   4
   2   4  -4 45745.4 1512.72   1
  -2   4   3 11875.1 571.623   2
  -2   4   3 10498.2 622.140   4
   2   4  -3 10295.3 672.274   1
   2   4  -2 42987.3 1260.24   1
  -2   4   2 49763.9 1216.38   2
   2   4  -1 7238.80 480.418   1
  -2   4   1 7364.91 493.795   2
   2   4   0 2233.91 307.151   2
   2   4   1 64166.9 1518.03   2
  -2   4  -1 67218.2 1375.99   1
  -2   4  -2 10100.7 600.422   1
   2   4   2 9470.97 575.987   2
   2   4   3 56300.6 1389.85   2
  -2   4  -3 56243.2 1562.33   1
   2   4   4 3327.81 332.538   2
   2   4   4 2751.88 373.142   4
  -2   4  -4 3293.59 424.525   1
   2   4   5 5960.78 585.407   4
  -2   4  -5 6392.15 620.079   1
  -2   4  -6 6565.48 659.711   1
   2   4   6 6391.28 626.966   4
   2   4   7 3018.52 445.555   4
  -2   4  -7 2648.98 311.117  10
  -2   4  -7 2326.39 416.148   1
   2   4   8 12828.0 667.486  11
  -2   4  -8 11330.4 637.624  10
   2   4   9 252.808 138.966  11
  -2   4  -9-11.8232 74.7109  10
   2   4  10 6321.07 465.533  11
  -2   4 -10 7103.77 455.989  10
   2   4  11 3147.47 319.604  11
   2  -4  11 2898.78 318.964   6
   2  -4  12 6085.49 381.705   6
   2   4  12 5916.32 366.850  11
   2  -4  13 989.322 129.750   6
   2   6 -11 94.4078 58.2259  10
  -2  -6  11 21.2499 71.0550   6
   2   6 -10 4758.82 350.245  10
   2   6  -9 138.727 110.437  10
   2   6  -8 899.405 213.066  10
   2   6  -7 4732.65 441.138  10
   2   6  -6 1331.79 254.837  10
  -2  -6   6 1187.03 234.325   8
   2   6  -5 37747.3 1201.43  10
  -2  -6   5 36278.2 1136.55   8
   2   6  -4 37717.9 1095.89   9
  -2   6   4 38638.6 1088.22   9
  -2  -6   4 35459.7 1102.55   8
   2   6  -4 35343.3 1138.57  10
  -2   6   3 17487.5 752.359   9
  -2  -6   3 17227.9 755.409   8
   2   6  -3 17432.5 777.387  10
   2   6  -3 16770.5 1077.12   2
  -2  -6   2 2134.97 277.111   8
   2   6  -2 1574.85 251.176  10
   2   6  -2 2347.10 381.827   2
  -2   6   2 2071.77 281.424   9
  -2   6   1 86011.5 1676.81   9
  -2  -6   1 87343.7 1564.05   8
   2   6  -1 85975.2 2273.10   2
   2   6   0 22635.0 1154.46   2
  -2   6   0 22729.5 1108.38   2
  -2   6   0 22903.5 869.166   9
   2   6   1 58864.7 1793.06   2
  -2   6  -1 58006.2 1318.57  10
  -2   6  -1 56196.4 1834.80   2
   2  -6   1 57742.8 1272.06   8
  -2   6  -1 55972.2 1359.71   9
  -2   6  -2 5571.59 436.298  10
  -2   6  -2 5005.09 416.794   9
   2  -6   2 5248.68 411.792   8
  -2   6  -3 35645.9 1117.98  10
  -2   6  -3 37814.5 1110.29   9
   2  -6   3 34938.6 1068.04   8
  -2   6  -4 2171.52 298.325  10
   2   6   4 2648.88 290.681   9
   2  -6   4 1891.47 268.947   8
  -2   6  -4 2147.45 256.609   9
  -2   6  -5-28.4743 100.771  10
  -2   6  -6-51.9935 107.837  10
  -2   6  -7 2608.05 332.367  10
  -2   6  -8 74.9806 116.133  10
  -2   6  -9 4957.78 378.272  10
  -2   6 -10 6350.78 357.389  10
   2  -6  11 30.1541 65.2064   6
   2   8  -8 576.916 104.426  10
   2   8  -7-0.48203 79.6873  10
   2   8  -6 8222.99 437.435  10
   2   8  -5 14010.6 515.069   9
   2   8  -5 12764.3 567.466  10
   2   8  -4 167.915 110.124   9
  -2   8   4 219.214 100.601   9
   2   8  -4 24.1099 79.3977  10
   2   8  -3 132.087 84.9780  10
   2   8  -3 117.095 103.161   9
  -2   8   3 80.5568 96.8552   9
  -2   8   2 3431.23 330.004   9
   2   8  -2 2982.90 310.137   9
   2   8  -1 1940.14 271.230   9
  -2   8   1 1824.93 252.525   9
   2   8   0 264.260 135.896   9
  -2   8   0 226.625 135.755   9
  -2   8  -1 1232.26 225.728   9
   2   8   1 1271.30 230.287   9
  -2   8  -2 327.028 138.868   9
   2   8   2 154.520 112.435   9
  -2   8  -3 4316.88 353.072   9
   2   8   3 4073.65 334.897   9
  -2   8  -3 3902.66 325.192  10
  -2   8  -4 2636.35 269.057  10
  -2   8  -4 2859.54 265.933   9
   2   8   4 2944.68 266.534   9
  -2   8  -5 436.723 144.022  10
  -2   8  -6 1530.49 191.785  10
  -2   8  -7 1908.65 187.003  10
  -3   1  14 11773.8 543.598  11
  -3  -1  13 554.480 151.598   6
  -3  -1  13 620.052 138.133  11
  -3   1  13 341.265 153.292  11
  -3  -1  12 1226.67 215.986  11
  -3   1  12 1063.15 196.587   6
  -3  -1  12 1135.29 213.096   6
  -3   1  12 1240.79 243.719  11
  -3  -1  11 25520.4 926.540  11
  -3   1  11 24105.2 989.140  11
  -3  -1  11 23991.9 893.807   6
  -3   1  11 26189.0 886.147   6
  -3   1  10 8793.58 593.357  11
  -3  -1  10 8842.87 553.505  11
  -3  -1  10 8567.40 529.062   6
  -3   1  10 8740.47 500.345   6
   3   1 -10 8354.77 771.044   1
   3   1  -9 18348.2 1057.61   1
   3   1  -8 4671.99 512.275   1
   3  -1  -7 44456.4 1192.55   1
   3   1  -7 41583.5 1400.75   1
  -3   1   6 21104.5 736.819   3
   3  -1  -6 19793.8 706.675   1
   3   1  -6 18848.7 862.642   1
   3   1  -5 15154.0 698.015   1
  -3   1   5 14137.0 641.638   4
  -3  -1   5 15291.9 701.194   3
   3  -1  -5 15750.0 551.413   1
  -3   1   5 16323.4 587.540   3
  -3   1   4 7533.83 422.423   4
   3   1  -4 8147.77 461.943   1
   3  -1  -4 8108.57 329.281   1
  -3  -1   4 8504.05 467.395   3
  -3   1   4 8334.41 264.539   2
  -3   1   3 55637.6 516.036   2
  -3   1   3 55905.6 876.777   3
   3   1  -3 54944.2 1057.30   1
   3  -1  -3 56663.1 661.220   1
  -3   1   3 53404.0 976.335   4
   3   1  -2 239.178 82.7289   1
   3  -1  -2 217.430 25.2863   1
  -3   1   2 224.839 76.4679   4
  -3   1   2 354.001 34.3940   2
   3   1  -1 34269.9 627.503   1
  -3  -1   1 35217.5 593.466   3
  -3   1   1 35636.9 492.458   4
  -3  -1   0 48956.9 521.357   3
   3   1   0 47578.3 693.507   2
   3   1   1 330769. 1948.51   2
   3   1   2 169672. 1534.19   2
   3   1   4 17494.5 616.777   2
  -3   1  -4 16634.2 705.248   1
   3   1   4 18040.5 706.468   4
   3   1   5 12901.6 661.615   4
   3   1   5 13789.1 605.211   2
  -3   1  -5 13128.4 694.770   1
   3   1   6 14791.9 690.556   2
  -3   1  -6 14772.3 817.825   1
   3   1   6 14462.3 771.357   4
   3   1   7 62718.3 1700.08   4
  -3  -1  -7 68247.5 1699.40   1
  -3   1  -7 64086.9 1819.62   1
  -3   1  -8 776.264 226.002   1
  -3  -1  -8 342.205 129.193   1
   3   1   9 11769.1 661.146  11
   3  -1   9 11799.0 644.992   6
  -3   1  -9 12023.0 896.991   1
   3   1   9 11664.7 615.443   6
   3  -1   9 12513.8 641.200  11
   3  -1  10 5584.71 442.804  11
   3   1  10 5009.13 424.867   6
   3  -1  10 5026.15 434.397   6
   3   1  10 4969.61 448.013  11
   3   1  11 4623.44 413.862   6
   3  -1  11 5122.80 430.457   6
   3  -1  11 5308.03 438.625  11
   3   1  11 4911.48 448.324  11
   3   1  12 1642.38 244.604   6
   3  -1  12 1849.67 255.837   6
   3   1  12 1587.46 253.407  11
   3   1  13 7847.99 426.116   6
   3  -1  13 7655.25 434.499   6
   3   1  13 7348.35 462.546  11
   3  -1  14 236.030 81.7592   6
  -3   3  14-57.0675 77.8014  11
  -3   3  13 3707.05 332.298  11
  -3  -3  13 3764.68 292.303   6
  -3   3  12 14885.4 726.852  11
  -3  -3  12 15537.7 679.954   6
  -3   3  11 1177.37 248.525  11
  -3   3  10 4750.83 451.686  11
  -3   3   9 5241.16 459.843  11
   3   3  -9 4826.53 602.528   1
  -3   3   8 7507.05 513.801  11
   3   3  -8 7677.61 736.898   1
  -3   3   7 21516.0 1087.17   4
   3   3  -7 22550.2 1187.07   1
  -3   3   6 19238.7 963.259   4
   3   3  -6 19907.3 1048.07   1
  -3   3   5 14324.8 772.315   4
   3   3  -5 13284.0 805.214   1
  -3   3   4 720.674 180.096   4
   3   3  -4 396.182 153.295   1
   3   3  -3 469529. 4060.71   1
  -3   3   3 455656. 3621.40   4
  -3   3   2 65824.8 1212.59   4
  -3   3   2 68977.4 1141.71   2
   3   3  -2 66450.5 1387.55   1
   3   3  -1 28443.6 853.606   1
  -3   3   1 31352.7 533.926   1
  -3   3   0 20724.9 582.773   1
   3   3   0 20224.1 745.498   2
  -3   3  -1 29493.8 825.206   1
   3   3   1 27610.5 861.646   2
  -3   3  -2 24826.5 853.552   1
   3   3   2 23647.4 792.724   2
  -3   3  -3 3753.81 375.829   1
   3   3   3 3824.92 334.711   2
   3   3   4 22538.2 825.465   2
  -3   3  -4 21827.4 973.491   1
   3   3   5 15616.1 711.718   2
  -3   3  -5 13679.6 836.217   1
   3   3   5 13757.0 818.062   4
   3   3   6 13260.3 847.746   4
  -3   3  -6 12514.0 869.348   1
   3   3   7 12641.1 890.136   4
  -3   3  -7 10919.9 856.914   1
   3   3   8 1694.57 236.052  11
  -3   3  -8 2098.85 251.696  10
   3   3   8 1490.42 234.378   6
  -3   3  -8 1250.46 319.240   1
   3   3   8 1309.13 292.982   4
   3   3   9 3012.25 343.048  11
   3   3   9 3576.09 363.206   6
   3   3  10 2208.68 313.740  11
   3   3  11 3740.71 376.506  11
   3  -3  11 4037.63 381.131   6
   3   3  12 566.359 162.945  11
   3  -3  12 523.030 149.388   6
   3  -3  13 1265.61 167.964   6
  -3  -5  12 9815.28 431.846   6
   3   5 -11 2462.42 252.085  10
  -3   5  11 2476.81 242.409  11
   3   5 -10 9632.93 560.654  10
   3   5  -9 3257.81 355.123  10
  -3  -5   8 24288.3 912.743   8
   3   5  -8 24852.8 980.054  10
  -3  -5   7 10986.6 620.937   8
   3   5  -6 32526.1 1489.20   1
  -3  -5   6 31272.4 1023.41   8
  -3   5   6 32198.9 1376.47   4
  -3   5   5 47761.9 1604.49   4
  -3  -5   5 48120.9 1231.80   8
   3   5  -5 47627.6 1743.15   1
   3   5  -4 25192.4 1218.08   1
  -3   5   4 29383.9 1189.52   4
   3   5  -3 11479.3 774.395   1
   3   5  -2 12053.9 802.117   2
   3   5  -2 13845.6 789.336   1
  -3   5   1 526.693 170.083   2
   3   5  -1 251.640 159.137   2
   3   5   0 183.920 101.040   2
   3   5   1 23.4622 75.2304   2
   3   5   2 20298.9 972.417   2
   3   5   3 612.788 190.153   2
   3  -5   4 10181.7 562.396   8
  -3   5  -4 10791.5 786.564   1
   3   5   4 10136.5 769.641   4
  -3   5  -4 10283.1 590.596  10
  -3   5  -5 8153.29 722.354   1
  -3   5  -5 8204.17 546.461  10
   3   5   5 8367.86 721.478   4
   3  -5   5 8723.74 539.495   8
  -3   5  -6 27676.2 1018.76  10
  -3   5  -7 1870.19 287.714  10
  -3   5  -8 68.4505 92.1310  10
  -3   5  -9 3273.70 349.364  10
  -3   5 -10 1139.56 192.173  10
   3  -5  11 3510.83 304.587   6
   3  -5  12 343.399 93.6500   6
   3   7 -10 1415.63 152.526  10
   3   7  -9 1346.37 189.780  10
   3   7  -8 305.886 126.725  10
   3   7  -7 378.295 157.361  10
   3   7  -6 162.255 111.639  10
   3   7  -5 1479.51 222.188   9
  -3  -7   5 976.926 202.975   8
  -3   7   5 1220.68 198.969   9
   3   7  -5 1005.19 207.560  10
  -3  -7   4 3201.93 343.918   8
   3   7  -4 3832.72 367.875   9
   3   7  -4 3014.72 346.621  10
  -3   7   4 3607.70 344.187   9
  -3   7   3 17767.7 775.312   9
   3   7  -3 18319.8 800.175   9
   3   7  -3 19236.8 804.458  10
  -3  -7   3 17659.8 775.643   8
  -3  -7   2 32779.5 1021.99   8
   3   7  -2 31496.4 1062.05   9
  -3   7   2 31241.5 1045.56   9
  -3   7   1 270.123 141.779   9
   3   7  -1 494.138 182.617   9
  -3  -7   1 430.328 168.018   8
   3   7   0 1163.81 246.256   9
  -3   7   0 1109.12 237.539   9
  -3   7  -1 126439. 2123.12   9
   3   7   1 121579. 2071.76   9
  -3   7  -2 159.387 117.465  10
   3   7   2-57.8096 114.619   9
  -3   7  -2 109.811 102.770   9
  -3   7  -3 5427.44 448.515  10
   3   7   3 5422.13 431.185   9
  -3   7  -3 5767.59 445.604   9
   3   7   4 32062.5 970.817   9
  -3   7  -4 33362.1 988.507   9
  -3   7  -4 30172.4 1053.20  10
  -3   7  -5 7547.77 438.572   9
  -3   7  -5 6516.54 493.528  10
  -3   7  -6 251.566 135.351  10
  -3   7  -7 868.255 184.433  10
  -3   7  -8 50.1660 97.7115  10
  -3   7  -9 12905.2 450.505  10
   3   9  -3-3.14382 66.5177   9
   3   9  -2 44.0975 68.1988   9
   3   9  -1 767.462 145.320   9
   3   9   0 91.2011 85.2980   9
   3   9   1 1405.13 173.535   9
   3   9   2 2763.09 214.522   9
  -4   0  14 2152.64 238.618  11
  -4   0  13 160.279 132.468  11
  -4   0  12 1478.33 227.481   6
  -4   0  12 6880.91 505.550  11
  -4   0  11 212.013 139.538  11
  -4   0  11-77.0397 131.334   6
  -4   0  10 11495.3 652.070  11
  -4   0  10 10727.4 553.582   6
   4   0  -9-65.2229 95.9902   1
   4   0  -8 3126.02 392.629   1
   4   0  -7 325.250 113.509   1
  -4   0   7 72.8912 71.3796   3
  -4   0   6 4588.86 388.145   3
   4   0  -6 4037.45 362.694   1
   4   0  -5 85.6397 79.0038   1
  -4   0   5 43.1488 73.0342   3
  -4   0   4 32853.5 831.815   3
   4   0  -4 33872.3 803.183   1
   4   0  -3 280.039 79.5725   1
   4   0  -2 197144. 1378.90   1
   4   0  -1 211.442 35.7226   2
   4   0   0 111163. 890.326   2
   4   0   1 329.592 71.4635   2
   4   0   3 1024.12 155.642   2
   4   0   4 24748.7 748.790   4
   4   0   4 26566.6 808.490   2
   4   0   5 31.4000 91.1232   2
   4   0   5 66.0813 79.3564   4
   4   0   6 51847.0 1337.10   4
  -4   0  -6 51651.1 1453.23   1
  -4   0  -7 227.605 129.730   1
  -4   0  -8 828.984 223.802   1
   4   0   9-60.4450 112.468  11
   4   0   9-51.1261 108.103   6
   4   0  10 6157.21 494.534  11
   4   0  10 6218.94 474.137   6
   4   0  11 29.1459 106.347  11
   4   0  11-108.197 136.687   6
   4   0  12 21542.5 818.566   6
   4   0  12 21342.0 847.921  11
   4   0  13-37.9985 92.6758   6
   4   0  14 1947.97 160.763   6
  -4   2  14 133.847 108.076  11
  -4   2  13 5200.11 429.647  11
  -4  -2  13 5940.99 379.582   6
  -4  -2  12 12783.1 626.022   6
  -4   2  12 12046.6 691.583  11
  -4  -2  11 15684.0 744.098   6
  -4   2  11 15464.6 810.421  11
  -4   2  10 40676.2 1282.54  11
   4   2 -10 42035.8 1731.14   1
   4   2  -9 6065.24 633.646   1
  -4   2   9 5661.85 458.990  11
   4   2  -8 4813.19 557.120   1
   4   2  -7 4650.27 506.399   1
  -4   2   6 35426.3 1195.03   4
   4   2  -6 36610.5 1301.68   1
  -4   2   5 46469.9 1255.93   4
   4   2  -5 45734.2 1337.30   1
   4   2  -4 33510.7 1060.88   1
  -4   2   4 36547.6 511.181   2
  -4   2   4 33406.8 969.464   4
  -4   2   3 161186. 1860.25   4
   4   2  -3 163186. 2121.07   1
  -4   2   3 165813. 1111.99   2
  -4  -2   2 59338.2 1117.86   3
   4   2  -2 58400.9 1148.79   1
  -4   2   2 58450.5 964.227   4
  -4   2   1 3720.33 201.469   4
   4   2  -1 3932.98 284.326   1
  -4   2   1 3877.84 144.787   1
  -4   2   0 58119.3 812.943   1
   4   2   0 58010.3 1046.82   2
  -4   2  -1 129092. 1501.44   1
   4   2   1 129694. 1591.97   2
   4   2   2 6392.68 368.913   2
  -4   2  -2 6426.98 390.755   1
   4   2   3 9808.39 479.451   2
  -4   2  -3 9979.66 550.040   1
  -4   2  -4 148552. 2344.12   1
   4   2   4 153601. 2035.26   2
   4   2   5 77846.9 1804.13   4
   4   2   5 81564.9 1579.55   2
  -4   2  -5 75666.0 1812.49   1
   4   2   6 67502.9 1553.97   2
  -4   2  -6 63080.8 1799.70   1
   4   2   6 61890.7 1721.89   4
   4   2   7 3782.99 473.251   4
  -4   2  -7 3156.20 449.490   1
  -4   2  -8 32653.3 1490.33   1
   4   2   8 33456.7 1077.33  11
   4   2   8 31752.3 1365.89   4
   4   2   8 31620.3 984.933   6
   4   2   9 10644.1 648.208  11
   4   2   9 10394.5 598.354   6
   4  -2  10 1509.54 261.449   6
   4   2  10 1634.64 271.427  11
   4   2  10 1512.30 248.846   6
   4   2  11 1814.45 286.806  11
   4  -2  11 2057.20 283.562   6
   4   2  11 2155.43 286.675   6
   4   2  12 1539.14 224.227   6
   4   2  12 1358.92 238.143  11
   4  -2  12 1339.51 225.959   6
   4  -2  13 712.362 143.393   6
  -4  -4  13 1202.06 152.735   6
  -4   4  13 1510.81 189.829  11
  -4   4  12 213.364 119.956  11
  -4  -4  12 28.1968 79.5826   6
  -4   4  11 329.257 164.991  11
   4   4 -11 39.0179 81.6080  10
   4   4 -10 9695.78 576.798  10
  -4   4  10 8705.15 579.828  11
  -4   4   9 1578.21 281.445  11
  -4  -4   8 12125.7 614.910   8
  -4   4   8 13207.5 690.758  11
   4   4  -8 12355.9 953.323   1
  -4  -4   7 5798.15 433.201   8
   4   4  -7 5973.01 649.196   1
  -4   4   7 5949.32 588.728   4
  -4   4   6 1883.21 324.983   4
   4   4  -6 2053.85 382.426   1
  -4   4   5 1453.34 267.950   4
   4   4  -5 1098.89 279.965   1
  -4   4   4 94098.4 1949.90   4
   4   4  -4 87309.3 2087.27   1
   4   4  -3 45040.4 1418.58   1
  -4   4   3 46316.2 1255.25   4
   4   4  -2 116303. 2145.93   1
  -4   4   2 122475. 1865.00   4
  -4   4   2 119086. 1814.53   2
   4   4  -1 163716. 2609.68   2
   4   4  -1 170019. 2419.32   1
   4   4   0 2693.98 329.083   2
  -4   4  -1 114583. 1828.21   1
   4   4   1 104809. 2021.61   2
  -4   4  -2 816.127 186.988   1
   4   4   2 451.690 160.085   2
  -4   4  -3 68618.6 1734.42   1
   4   4   3 67299.1 1613.33   2
   4   4   4 2142.87 308.492   2
  -4   4  -4 1870.92 316.711   1
   4   4   5 465.390 172.245   4
  -4   4  -5 78.2048 83.5897   1
  -4   4  -6 33206.7 1038.99  10
   4   4   6 30493.7 1388.98   4
  -4   4  -6 31862.0 1447.47   1
   4   4   7 6586.11 666.430   4
  -4   4  -7 6724.93 486.826  10
  -4   4  -7 6951.12 715.581   1
   4   4   8 47295.0 1255.28  11
  -4   4  -8 45450.6 1263.01  10
   4   4   9 26653.0 958.085  11
  -4   4  -9 28272.6 960.714  10
   4   4  10 243.651 100.947  11
   4   4  11 12190.5 572.805  11
   4  -4  11 11745.5 590.976   6
   4  -4  12 643.076 144.678   6
   4   6 -11 220.090 77.3517  10
   4   6 -10 1511.31 208.841  10
   4   6  -9 87.2193 108.090  10
   4   6  -8 1691.22 270.817  10
   4   6  -7 8101.46 565.913  10
  -4  -6   7 8178.99 543.528   8
  -4  -6   6 2655.17 322.819   8
   4   6  -6 2549.00 319.373  10
   4   6  -5 5115.60 455.018  10
   4   6  -5 5817.13 427.108   9
  -4  -6   5 5049.34 446.632   8
  -4  -6   4 29048.3 1001.85   8
  -4   6   4 29256.0 952.739   9
  -4   6   3 947.766 190.863   9
   4   6  -3 989.953 309.822   2
  -4  -6   3 626.276 193.268   8
   4   6  -2 14439.4 969.227   2
  -4   6   2 15112.5 717.322   9
   4   6  -2 15112.8 684.107  10
  -4  -6   2 14860.2 677.034   8
  -4   6   1 48616.5 1274.78   9
  -4  -6   1 50143.2 1190.87   8
   4   6  -1 49336.3 1760.73   2
  -4   6   0 15084.2 711.059   9
   4   6   0 15630.2 976.054   2
   4   6   1 92230.6 2284.50   2
  -4   6  -1 88984.8 1719.36   9
  -4   6  -1 93108.6 1711.27  10
   4  -6   1 91944.2 1601.19   8
  -4   6  -2 45950.8 1224.87   9
   4  -6   2 44969.2 1180.90   8
  -4   6  -2 46165.7 1255.13  10
  -4   6  -3 28896.1 1033.44  10
  -4   6  -3 30281.2 983.058   9
   4   6   4 22574.7 814.884   9
  -4   6  -4 21638.0 814.957   9
  -4   6  -5 553.819 202.853  10
  -4   6  -6 160.345 128.463  10
  -4   6  -7 8467.47 567.904  10
  -4   6  -8 1894.36 266.898  10
  -4   6  -9 134.295 98.7433  10
  -4   6 -10 2932.09 216.996  10
   4  -6  10 1588.98 197.352   6
   4  -6  11 1382.82 133.706   6
   4   8  -8 413.876 101.104  10
   4   8  -7 2646.54 234.993  10
   4   8  -6 2711.63 257.887  10
   4   8  -5 471.691 135.435  10
   4   8  -5 408.619 116.240   9
   4   8  -4 107.491 98.9768   9
  -4   8   4 57.6608 98.3826   9
   4   8  -4 160.337 101.423  10
   4   8  -3 1091.14 194.105   9
  -4   8   3 1015.94 195.188   9
   4   8  -2 107.221 116.265   9
  -4   8   2 22.1459 105.947   9
  -4   8   1 1381.02 231.700   9
   4   8  -1 1573.78 249.229   9
  -4   8   0 1180.55 218.082   9
   4   8   0 1195.46 228.122   9
   4   8   1 2876.59 316.885   9
  -4   8  -1 2809.64 307.141   9
   4   8   2 20920.7 766.516   9
  -4   8  -2 22548.5 728.135  10
  -4   8  -2 21434.6 784.169   9
  -4   8  -3 14570.5 608.660   9
   4   8   3 13633.6 576.854   9
  -4   8  -3 13351.1 575.530  10
   4   8   4 4284.52 289.171   9
  -4   8  -4 3937.46 324.806  10
  -4   8  -5 8605.67 444.117  10
  -4   8  -6 4701.96 307.271  10
  -4   8  -7 642.050 116.443  10
  -5   1  15 15354.4 490.446  11
  -5   1  14 1708.92 228.397  11
  -5  -1  13 16947.5 677.779  11
  -5   1  13 15479.0 730.825  11
  -5   1  12 6475.79 510.424  11
  -5  -1  12 6576.17 470.648  11
  -5  -1  12 6787.23 447.774   6
  -5  -1  11 56731.2 1388.14  11
  -5   1  11 52945.9 1473.84  11
  -5  -1  11 56693.2 1322.11   6
  -5  -1  10 2014.50 284.642  11
   5   1 -10 2346.76 403.097   1
  -5   1  10 1821.58 280.783   5
  -5   1  10 1728.01 285.395  11
  -5  -1  10 1700.64 223.187   6
   5   1  -9 19298.5 1080.37   1
   5   1  -8 67127.0 1887.21   1
  -5   1   7 600.474 155.334   3
   5  -1  -7 461.410 152.387   1
   5   1  -7 475.805 166.394   1
   5  -1  -6 7498.25 422.480   1
  -5  -1   6 7002.99 532.827   3
  -5   1   6 7306.76 466.806   3
   5   1  -6 6719.08 515.884   1
  -5   1   5 56400.7 1161.23   3
   5  -1  -5 58919.5 1007.65   1
  -5  -1   5 57459.6 1346.16   3
   5   1  -5 58077.1 1350.50   1
   5   1  -4 168763. 2087.47   1
   5  -1  -4 170384. 1446.02   1
  -5  -1   4 170685. 2108.82   3
  -5   1   4 170590. 1860.75   3
   5  -1  -3 19000.3 364.047   1
   5   1  -3 18464.3 625.875   1
   5   1  -2 80911.4 1167.69   1
   5   1  -1 182191. 1499.27   2
  -5  -1   1 181036. 1440.23   3
  -5  -1   0 499109. 1981.89   3
   5   1   0 483142. 2537.51   2
   5  -1   1 189929. 1689.47   2
   5   1   1 191468. 1714.89   2
   5   1   2 304167. 2338.19   2
   5  -1   2 308952. 2454.25   2
   5   1   3 191980. 2042.12   2
   5   1   4 540672. 3922.74   4
   5   1   4 542362. 3768.10   2
   5   1   5 655.999 158.759   2
   5   1   5 658.160 175.118   4
  -5   1  -5 730.253 195.488   1
   5   1   6 14180.4 788.320   4
   5   1   6 14363.6 739.956   2
  -5   1  -6 13521.6 806.874   1
   5   1   7 159.252 145.784   4
   5   1   7 261.011 137.236   2
  -5   1  -7 153.568 113.897   1
   5   1   8 2470.96 283.297   6
  -5  -1  -8 3158.57 419.751   1
   5   1   8 2773.85 317.926  11
   5  -1   8 2757.59 312.328   6
  -5   1  -8 2524.59 397.082   1
  -5   1  -9 3529.09 491.644   1
   5   1   9 3357.97 350.914   6
   5  -1   9 3481.79 362.226   6
   5   1   9 3522.06 366.897  11
   5  -1   9 3735.96 361.230  11
   5  -1  10 9755.44 601.693  11
   5   1  10 8600.18 567.388   6
   5   1  10 8771.83 595.776  11
   5  -1  10 9292.80 598.282   6
   5  -1  11 8401.38 554.588   6
   5   1  11 8542.27 585.759  11
   5   1  11 8219.34 540.879   6
   5   1  12 207.465 131.480  11
   5   1  12 109.495 112.955   6
   5   1  13 2356.13 234.233   6
   5  -1  13 2354.66 240.488   6
   5  -1  14 5349.01 240.951   6
  -5   3  14 7639.16 392.904  11
  -5   3  13 7455.89 475.680  11
  -5  -3  13 7132.39 390.766   6
  -5   3  12 12910.2 690.269  11
  -5  -3  12 14446.4 652.014   6
  -5   3  11 14984.9 786.853  11
  -5   3  10 1575.64 272.775  11
   5   3  -9 1334.73 360.481   1
  -5   3   9 1658.21 278.134  11
   5   3  -8 27057.8 1361.31   1
   5   3  -7 1753.54 345.487   1
   5   3  -6 46403.9 1603.78   1
  -5   3   6 43222.0 1401.91   4
  -5   3   5-10.7064 74.8871   4
   5   3  -5 166.707 111.221   1
  -5   3   4 50316.0 1302.06   4
   5   3  -4 49651.9 1442.89   1
  -5   3   3 18161.9 697.581   4
  -5   3   3 19211.8 531.879   2
   5   3  -3 17738.1 797.458   1
   5   3  -2 44882.5 1198.93   1
  -5   3   2 45589.6 955.231   4
  -5   3   1 71498.1 776.156   1
   5   3  -1 66128.6 1430.92   2
   5   3  -1 67658.2 1377.75   1
  -5   3   1 71459.8 1016.95   4
  -5   3   0 16385.1 375.508   4
  -5   3   0 16291.4 530.352   1
  -5   3  -1 48527.7 1079.60   1
   5   3   1 46030.0 1171.47   2
  -5   3  -2 48495.6 1217.89   1
   5   3   2 46884.0 1199.92   2
  -5   3  -3 5939.14 477.866   1
   5   3   3 5424.16 426.564   2
  -5   3  -4 2433.87 332.153   1
   5   3   4 2396.58 295.341   2
  -5   3  -5 6278.23 584.639   1
   5   3   5 6986.69 514.313   2
   5   3   5 6596.12 571.175   4
   5   3   6 259.055 179.524   4
  -5   3  -6-1.59127 35.5138   1
   5   3   7 38466.0 1564.69   4
   5   3   7 41226.5 1138.81  11
  -5   3  -7 39073.0 1628.03   1
   5   3   7 36796.8 1073.52   6
   5   3   8 403.184 193.453   4
  -5   3  -8 1130.85 312.858   1
   5   3   8 592.268 178.103   6
   5   3   8 714.847 185.596  11
   5   3   9 10971.2 628.899   6
   5   3   9 11314.0 660.750  11
   5  -3  10 3540.75 388.401   6
   5   3  10 3362.69 365.704  11
   5   3  11 24989.7 915.174  11
   5  -3  11 25787.1 914.353   6
   5  -3  12 12770.2 565.259   6
   5  -3  13 158.122 80.9202   6
  -5   5  12 4059.28 261.723  11
  -5  -5  12 2307.75 219.386   6
   5   5 -11 174.074 104.830  10
  -5   5  11 255.551 81.4743  11
  -5   5  10 10569.7 562.779  11
   5   5 -10 10039.5 577.534  10
   5   5  -9 388.562 153.072  10
  -5  -5   8 3319.70 360.340   8
  -5  -5   7 2204.07 297.207   8
  -5  -5   6 2419.39 314.098   8
  -5   5   6 2395.88 360.576   4
   5   5  -6 2735.40 439.495   1
  -5  -5   5 36195.2 1060.04   8
   5   5  -5 35150.4 1531.29   1
   5   5  -4 285.479 163.167   1
   5   5  -3 8352.04 674.412   1
   5   5  -3 8924.24 737.823   2
   5   5  -2 25811.7 1196.53   2
  -5   5   1 12909.4 737.961   2
   5   5  -1 11247.9 774.045   2
   5   5   0 4390.59 497.721   2
   5   5   1 4194.05 472.522   2
   5   5   2 10242.3 718.866   2
   5   5   3 9346.64 693.046   2
  -5   5  -4 1294.13 236.910  10
   5   5   4 2386.19 375.008   4
  -5   5  -5 885.554 274.970   1
   5   5   5 431.944 185.848   4
  -5   5  -5 1022.52 217.757  10
  -5   5  -6 42356.9 1269.81  10
  -5   5  -7 37740.4 1199.23  10
  -5   5  -8 40970.5 1214.12  10
  -5   5  -9 6599.51 455.310  10
   5  -5  10 7535.99 476.472   6
  -5   5 -10 8374.28 424.098  10
   5  -5  11 129.336 96.9873   6
   5   7 -10 621.501 110.956  10
   5   7  -9 1771.65 220.924  10
   5   7  -8 300.265 134.767  10
   5   7  -7 1407.25 230.559  10
  -5  -7   6 6835.66 481.326   8
   5   7  -6 7053.94 501.565  10
  -5   7   5 654.825 175.086   9
  -5  -7   5 808.854 196.781   8
   5   7  -5 892.184 175.322   9
   5   7  -5 589.362 181.296  10
  -5  -7   4 882.958 195.239   8
   5   7  -4 645.888 169.674   9
  -5   7   4 661.306 174.611   9
   5   7  -4 935.436 192.749  10
   5   7  -3 21159.0 858.095   9
  -5   7   3 20150.1 826.791   9
  -5  -7   3 21134.6 846.411   8
   5   7  -3 22245.2 851.877  10
  -5   7   2 5917.26 467.314   9
  -5  -7   2 5872.75 440.337   8
  -5  -7   1 2828.16 301.259   8
  -5   7   1 2483.23 321.096   9
  -5   7   0 5384.64 460.626   9
  -5   7  -1 31966.1 1003.98  10
  -5   7  -1 28835.6 1017.93   9
   5   7   2 11781.2 640.248   9
  -5   7  -2 12448.7 652.810  10
  -5   7  -2 12745.2 666.650   9
  -5   7  -3 663.847 179.262   9
   5   7   3 760.142 182.393   9
  -5   7  -3 972.002 196.316  10
   5   7   4 3447.63 313.137   9
  -5   7  -4 3636.63 328.882   9
  -5   7  -4 3364.45 354.412  10
  -5   7  -5 5087.78 427.390  10
  -5   7  -6 6976.65 478.722  10
  -5   7  -7 882.734 181.013  10
  -5   7  -8 110.364 78.8586  10
  -5   7  -9 1991.36 163.906  10
   5  -7   9 650.835 102.861   6
   5   9  -3 1480.51 159.869   9
   5   9  -2 508.001 111.777   9
   5   9  -1 989.171 156.142   9
   5   9   0 1141.28 157.692   9
   5   9   1 152.415 84.0115   9
   5   9   2 2849.71 201.526   9
  -6   0  14 16672.4 644.260  11
  -6   0  13-78.2366 117.366  11
  -6   0  12 3127.11 347.474  11
  -6   0  11-68.9801 136.802  11
  -6   0  10 566.058 177.863  11
  -6   0  10 565.128 199.901   5
   6   0  -9 27.5697 71.4651   1
  -6   0   8 3301.58 397.767   3
   6   0  -8 3086.30 362.473   1
   6   0  -7 62.4820 80.4985   1
  -6   0   7 820.796 182.126   3
   6   0  -6 15793.6 694.176   1
  -6   0   6 15047.3 719.140   3
  -6   0   5 101.226 76.5680   3
   6   0  -5 647.564 140.646   1
   6   0  -4 113862. 1482.71   1
  -6   0   4 107005. 1564.23   3
   6   0  -3 948.841 128.962   1
   6   0  -2 365509. 1499.42   2
   6   0  -2 356723. 2065.40   1
   6   0  -1 26.9175 34.2342   2
   6   0   0 147166. 1263.44   2
   6   0   1 98.0746 68.8627   2
   6   0   2 907051. 4112.50   2
   6   0   3 46.6970 84.8372   2
   6   0   3 32.7760 62.3046   4
   6   0   4 69909.8 1291.49   4
   6   0   4 66341.1 1401.17   2
   6   0   5-112.893 80.9297   4
   6   0   5 156.503 103.429   2
   6   0   6 17602.0 788.398   4
  -6   0  -7-7.68440 60.8504   1
  -6   0  -8 27.6206 97.0036   1
   6   0   8 55.2298 93.9088  11
   6   0   8-221.710 109.446   6
   6   0   9 58.7024 102.520   6
   6   0   9-152.898 81.9533  11
   6   0  10 11142.4 658.335  11
   6   0  10 10281.5 620.968   6
   6   0  11 201.072 125.937  11
   6   0  11-43.0319 123.370   6
   6   0  12 5871.61 426.782   6
   6   0  13 34.6760 72.2589   6
  -6   2  15 7060.59 327.828  11
  -6   2  14 7956.31 454.952  11
  -6   2  13 1425.02 246.232  11
  -6   2  12 18150.5 861.361  11
  -6  -2  12 19357.6 751.026   6
  -6   2  11 13870.7 773.858  11
  -6  -2  11 14896.4 695.700   6
   6   2 -10 8932.38 784.637   1
  -6   2  10 8254.63 583.199  11
   6   2  -9 1188.79 303.555   1
  -6   2   9 1415.58 248.472   5
  -6   2   9 1010.45 221.658  11
   6   2  -8-2.39742 77.1142   1
   6   2  -7 4722.01 513.773   1
  -6   2   6 197559. 2334.93   3
   6   2  -6 181573. 2903.82   1
  -6   2   5 11059.7 535.560   3
  -6  -2   5 10318.1 643.994   3
  -6   2   5 9841.51 576.879   4
   6   2  -5 10027.1 636.956   1
  -6   2   4 19519.9 715.702   4
  -6  -2   4 19596.7 804.845   3
   6   2  -4 18856.3 809.736   1
  -6   2   3 78294.1 1258.70   4
   6   2  -3 77399.7 1493.95   1
  -6  -2   3 78527.9 1441.21   3
  -6   2   3 76969.2 587.252   2
  -6   2   2 189251. 1639.62   4
  -6  -2   2 190485. 2001.53   3
  -6   2   1 64940.7 712.143   1
  -6  -2   1 61911.7 1001.51   3
   6   2  -1 66650.8 1225.97   1
   6   2  -1 63062.6 1172.18   2
   6   2   0 203719. 2133.16   2
  -6  -2   0 202295. 1484.51   3
   6   2   1 29120.9 823.678   2
   6   2   2 1698.87 220.620   2
  -6   2  -3 84947.2 1659.71   1
   6   2   3 86874.0 1555.38   2
  -6   2  -4 8472.42 583.329   1
   6   2   4 4813.62 396.618   2
  -6   2  -5 116410. 2357.38   1
   6   2   5 116696. 2253.95   4
   6   2   5 117476. 2055.75   2
   6   2   6 41842.7 1448.58   4
  -6   2  -6 39318.1 1468.52   1
   6   2   7 19664.3 1067.12   4
  -6   2  -7 19449.3 1104.87   1
   6   2   7 22561.5 1007.73   2
   6   2   8 18582.3 789.289   6
   6   2   8 19231.3 831.886  11
  -6   2  -8 19606.6 1165.06   1
   6  -2   8 20259.0 772.606  11
   6   2   8 19636.0 1088.25   4
   6   2   9 54478.1 1396.07   6
   6   2   9 55904.5 1468.80  11
   6  -2   9 58993.5 1506.95   6
   6   2  10 576.230 174.135   6
   6  -2  10 681.766 194.145   6
   6   2  10 506.563 179.951  11
   6  -2  11 405.645 149.904   6
   6   2  11 325.140 133.356   6
   6   2  11 379.816 158.011  11
   6  -2  12 7025.72 444.164   6
   6  -2  13 37.7700 81.3404   6
  -6   4  13 7996.04 421.165  11
  -6  -4  13 4885.98 279.867   6
  -6   4  12 18845.0 747.109  11
  -6  -4  12 17909.5 679.314   6
  -6   4  11 4450.58 410.325  11
   6   4 -11 4255.62 356.042  10
   6   4 -10 6400.32 477.326  10
  -6   4  10 6169.69 498.434  11
  -6  -4   9 3554.62 344.620   8
  -6   4   9 3639.70 388.675  11
  -6   4   8 1075.78 210.071  11
  -6  -4   8 697.636 191.625   8
   6   4  -8 492.001 224.101   1
   6   4  -7 1446.27 340.490   1
  -6  -4   7 1702.43 240.834   8
  -6   4   6 9328.99 689.526   4
   6   4  -6 9325.09 758.747   1
  -6   4   5 6687.54 541.519   4
   6   4  -5 5718.88 577.421   1
  -6   4   4 1985.42 273.658   4
   6   4  -4 1907.02 331.942   1
  -6   4   3 19027.8 771.276   4
   6   4  -3 17860.6 923.095   1
   6   4  -2 96946.6 2013.75   1
   6   4  -2 98221.3 2110.46   2
   6   4  -1 10542.1 671.091   2
   6   4   0 23790.8 1006.34   2
   6   4   1 26894.4 1059.43   2
  -6   4  -2 9730.57 610.117   1
   6   4   2 8624.08 608.019   2
   6   4   3 24300.1 1034.26   2
  -6   4  -3 25157.1 1074.36   1
  -6   4  -4 3538.59 453.073   1
   6   4   4 3995.17 423.116   2
   6   4   5 6665.33 639.072   4
  -6   4  -5 6638.42 646.156   1
   6   4   6 522.432 208.628   4
  -6   4  -6 382.840 201.866   1
  -6   4  -6 350.692 112.557  10
  -6   4  -7 4111.22 390.946  10
   6   4   8 684.115 174.607  11
  -6   4  -8 415.869 152.342  10
  -6   4  -9 30613.9 960.674  10
   6   4   9 30137.8 998.066  11
   6  -4  10 17280.7 769.572   6
   6   4  10 17963.6 733.258  11
   6  -4  11 287.989 132.884   6
   6  -4  12 1005.54 149.599   6
   6   6 -11 1875.59 198.183  10
   6   6 -10 4191.69 353.464  10
   6   6  -9 4503.76 404.201  10
  -6  -6   8 8154.25 524.710   8
   6   6  -8 8639.66 575.735  10
  -6  -6   7 8739.85 562.126   8
   6   6  -7 8191.35 575.726  10
  -6  -6   6 37.3549 111.675   8
  -6   6   5 18390.6 736.305   9
  -6  -6   5 15102.4 744.924   8
  -6  -6   4 245.865 146.421   8
  -6   6   4 200.444 127.987   9
  -6   6   3 18554.8 780.061   9
  -6  -6   3 18844.2 787.906   8
   6   6  -3 19091.4 1132.32   2
  -6   6   2 120909. 1999.24   9
  -6  -6   2 121774. 1937.51   8
   6   6  -2 121521. 2824.84   2
  -6   6   1 1968.55 273.554   9
  -6  -6   1 2150.85 259.938   8
   6   6  -1 2402.49 397.241   2
   6   6   0-343.810 160.361   2
  -6   6   0 81.9679 131.108   9
  -6   6  -1 16722.1 752.215   9
  -6   6  -1 17110.9 754.619  10
   6   6   1 16894.7 1007.09   2
  -6   6  -2 41834.2 1184.80   9
  -6   6  -2 42151.5 1221.96  10
  -6   6  -3 63064.8 1412.21   9
  -6   6  -3 59467.5 1495.61  10
  -6   6  -4 30565.1 1097.36  10
  -6   6  -4 33878.1 1012.49   9
  -6   6  -5 10098.4 639.006  10
  -6   6  -6 4653.57 435.984  10
  -6   6  -7 192.109 142.991  10
  -6   6  -8-129.359 111.639  10
  -6   6  -9 235.247 96.0037  10
   6  -6  10 1033.93 143.301   6
  -6   6 -10 2155.40 162.487  10
   6   8  -8 3257.74 222.298  10
   6   8  -7 3914.51 283.154  10
   6   8  -6 180.449 103.390  10
   6   8  -5 1360.62 183.112   9
   6   8  -5 1208.39 190.409  10
   6   8  -4 150.366 88.8273  10
   6   8  -4 278.222 113.671   9
  -6  -8   4 292.496 125.505   8
  -6  -8   3 11234.4 532.170   8
   6   8  -3 11315.4 570.915   9
  -6   8   3 10507.5 545.739   9
  -6   8   2 6203.99 438.883   9
   6   8  -2 6422.13 447.299   9
  -6  -8   2 6624.26 396.832   8
  -6   8   1 2276.75 271.050   9
   6   8  -1 2138.96 283.843   9
  -6   8   0 1492.00 235.609   9
   6   8   0 1465.58 241.537   9
  -6   8  -1 246.903 132.107   9
   6   8   1 160.380 118.871   9
   6   8   2 604.978 157.752   9
  -6   8  -2 496.717 139.960  10
   6   8   3 14153.9 564.630   9
  -6   8  -3 13462.2 573.569  10
  -6   8  -4 33506.0 874.255  10
  -6   8  -5 222.784 103.582  10
  -6   8  -6 1034.09 150.184  10
  -6   8  -7 2676.81 181.021  10
  -7   1  15 5286.10 303.501  11
  -7   1  14 8088.25 473.885  11
  -7   1  13 672.052 199.566  11
  -7  -1  13 281.489 101.867  11
  -7  -1  12 2188.25 274.661  11
  -7   1  12 1966.09 306.895  11
  -7   1  11 51731.1 1455.45  11
  -7  -1  11 56696.0 1395.75  11
   7   1 -10 2128.05 390.420   1
  -7  -1  10 2440.04 291.137  11
  -7   1  10 1868.96 280.829  11
  -7  -1  10 1937.80 294.883   5
  -7   1  10 2218.58 320.554   5
   7   1  -9 196846. 3399.46   1
   7   1  -8 71187.3 1933.22   1
  -7  -1   8 71893.0 1974.02   3
   7   1  -7 48099.7 1477.55   1
  -7  -1   7 49830.9 1532.82   3
  -7   1   7 49654.7 1365.40   3
  -7   1   6 3256.09 328.466   3
  -7  -1   6 2603.18 334.250   3
   7   1  -6 2769.67 335.092   1
   7  -1  -6 2936.97 248.637   1
  -7  -1   5 294498. 3149.92   3
   7   1  -5 298658. 3090.96   1
  -7   1   5 296238. 2899.29   3
   7  -1  -4 1830.28 150.668   1
  -7   1   4 1362.18 184.789   3
  -7  -1   4 1175.67 191.549   3
   7   1  -4 1164.49 185.762   1
   7   1  -3 13023.3 542.793   1
  -7  -1   3 12912.4 537.326   3
  -7  -1   2 5783.55 328.161   3
   7   1  -2 6121.90 353.784   1
   7   1  -2 5880.27 297.835   2
   7  -1  -1 240693. 1487.36   2
  -7  -1   1 239757. 1867.49   3
   7   1  -1 237156. 1923.42   2
   7   1   0 69235.5 1079.06   2
   7  -1   0 69416.1 974.752   2
  -7  -1   0 70061.3 892.549   3
   7   1   1 675671. 3605.35   2
   7  -1   1 663192. 3467.67   2
   7   1   2 6317.59 381.065   2
   7  -1   2 6412.24 387.096   2
   7  -1   2 6989.83 234.844   4
   7   1   3 166397. 2105.82   2
   7  -1   3 163403. 2186.12   2
   7   1   4 395.138 149.072   4
   7   1   4 523.540 170.017   2
   7   1   5 769698. 5327.97   2
   7   1   5 786157. 5417.63   4
  -7   1  -6 226.506 130.871   1
   7   1   6 20.8888 134.428   2
   7   1   6 259.199 153.498   4
  -7   1  -7 27137.1 1282.02   1
   7   1   7 28048.1 1185.77   4
   7   1   7 29761.3 1198.05   2
  -7  -1  -8 5882.70 590.987   1
  -7   1  -8 5699.74 612.849   1
   7  -1   8 5862.20 447.216  11
   7   1   8 5673.14 450.336  11
   7   1   8 5270.17 421.393   6
   7  -1   8 6013.05 449.046   6
   7   1   9 977.231 222.547   6
   7  -1   9 1384.22 238.259  11
   7  -1   9 1141.05 225.528   6
   7   1   9 1179.55 244.076  11
   7   1  10 9364.13 620.779  11
   7   1  10 9435.83 595.350   6
   7  -1  10 8879.16 584.421   6
   7   1  11 105.114 117.764   6
   7   1  11 177.721 133.597  11
   7  -1  11 66.7413 118.668   6
   7  -1  12 499.146 157.190   6
   7   1  12 680.510 174.171   6
   7  -1  13 2145.84 218.607   6
  -7   3  14 357.117 122.318  11
  -7   3  13 10084.3 558.932  11
  -7  -3  12 175.445 96.2005   6
  -7   3  12 210.397 147.078  11
  -7   3  11 3209.05 390.248  11
  -7   3  10 9172.54 623.157  11
   7   3  -9 1595.36 356.548   1
  -7   3   9 1745.34 281.449  11
   7   3  -8 9091.06 789.402   1
   7   3  -7 20441.7 1124.82   1
   7   3  -6 20932.4 1075.10   1
   7   3  -5 30022.4 1204.41   1
  -7   3   5 29146.4 1049.49   4
  -7   3   5 32296.8 992.527   3
   7   3  -4 78031.6 1831.67   1
  -7   3   4 77017.3 1528.83   4
   7   3  -3 33806.3 1149.98   1
  -7   3   3 34572.7 918.637   4
   7   3  -2 18267.1 799.116   1
  -7   3   2 20206.3 586.600   4
   7   3  -2 17902.6 792.772   2
   7   3  -1 470078. 3928.46   2
  -7   3   0 33612.9 793.099   1
   7   3   0 30608.5 1013.64   2
  -7   3  -1 1680.22 209.175   1
   7   3   1 1735.10 256.215   2
   7   3   2 102497. 1891.66   2
  -7   3  -2 105258. 1844.32   1
   7   3   3 2343.07 294.877   2
  -7   3  -3 4774.99 439.938   1
  -7   3  -4 417.302 148.504   1
   7   3   4 319.592 161.022   2
  -7   3  -5 12210.4 823.458   1
   7   3   5 12821.7 753.758   2
   7   3   5 14250.8 875.159   4
   7   3   6 107.833 134.424   2
   7   3   6-0.78337 97.3517   4
  -7   3  -6 56.6928 101.229   1
   7   3   7 288.378 108.606  11
  -7   3  -7-2.63117 14.5634  10
   7   3   7-62.4054 103.717   6
  -7   3  -7-130.208 136.446   1
   7   3   7 274.664 185.470   4
   7   3   8 672.432 209.452   6
   7   3   8 831.546 206.660  11
   7   3   9 17340.8 797.412   6
   7   3   9 17379.5 808.723  11
   7  -3  10 468.375 169.668   6
   7   3  10 283.299 140.675  11
   7  -3  11-26.6108 115.267   6
   7  -3  12 11607.7 505.361   6
   7  -3  13 782.833 112.954   6
  -7   5  12 1271.67 167.817  11
   7   5 -12 1026.43 139.619  10
  -7   5  11 1159.83 208.340  11
   7   5 -11 371.329 132.531  10
  -7   5  10 4803.43 383.748  11
   7   5 -10 4064.92 384.313  10
  -7  -5   9 929.440 201.200   8
  -7  -5   8 16116.6 750.016   8
  -7  -5   7-28.6201 111.512   8
   7   5  -6 16247.0 1080.09   1
  -7  -5   6 16040.6 733.205   8
   7   5  -5 421.342 165.356   1
  -7  -5   5 360.437 117.428   8
   7   5  -5 667.426 256.013   2
   7   5  -4-164.354 170.709   2
   7   5  -4 79.7953 139.377   1
   7   5  -3 1160.76 289.430   2
   7   5  -2 1664.99 327.478   2
   7   5  -1 13292.4 871.192   2
   7   5   0 11200.6 790.640   2
   7   5   1 2841.21 402.748   2
   7   5   2 71090.4 1930.47   2
   7   5   3 585.309 174.293   2
  -7   5  -3-46.5753 82.7099  10
   7   5   4 10264.1 808.605   4
  -7   5  -4 10647.6 628.446  10
  -7   5  -5 26000.7 994.413  10
  -7   5  -6 740.607 200.611  10
  -7   5  -7 14709.8 752.969  10
  -7   5  -8 1263.18 217.828  10
  -7   5  -9 1739.61 236.232  10
   7  -5  10 2049.99 241.138   6
   7  -5  11 98.6834 71.4765   6
   7   7 -10 796.980 133.942  10
   7   7  -9 383.907 126.255  10
   7   7  -8 889.341 181.698  10
  -7  -7   7 5424.65 410.432   8
   7   7  -7 5616.50 432.065  10
   7   7  -6 73.5739 77.1989   9
  -7  -7   6 90.7075 126.230   8
   7   7  -6 82.8743 107.423  10
  -7  -7   5 3358.80 353.065   8
   7   7  -5 3229.43 343.018  10
   7   7  -5 3690.47 341.505   9
  -7   7   4 1567.35 245.678   9
   7   7  -4 1619.83 256.357   9
   7   7  -4 1756.74 251.514  10
  -7  -7   4 1558.22 241.062   8
  -7   7   3 2305.34 297.912   9
  -7  -7   3 2487.83 303.241   8
   7   7  -3 2649.82 304.736  10
  -7  -7   2 998.839 187.042   8
  -7   7   2 697.150 196.636   9
  -7  -7   1 5380.50 413.517   8
  -7   7   1 5071.36 438.748   9
  -7   7   0 23948.5 925.004   9
  -7   7  -1 15252.5 739.003   9
  -7   7  -1 15992.3 716.812  10
  -7   7  -2 10600.1 606.609   9
  -7   7  -2 10723.9 603.686  10
  -7   7  -3 38891.8 1164.65  10
  -7   7  -3 38418.8 1099.62   9
   7   7   4 232.146 116.384   9
  -7   7  -4 54.0284 124.203  10
  -7   7  -5 1355.34 233.964  10
  -7   7  -6 2237.43 279.569  10
  -7   7  -7 79.3816 82.5298  10
  -7   7  -8 34.4878 65.2098  10
   7   9  -4 2952.00 181.352   9
   7   9  -3 4206.54 247.028   9
   7   9  -2 1192.31 157.260   9
   7   9  -1 532.876 118.536   9
   7   9   0 107.106 78.9316   9
   7   9   1 6396.20 309.992   9
   7   9   2 462.593 81.6415   9
  -8   0  15 78.0854 68.6248  11
  -8   0  14 11174.7 534.345  11
  -8   0  13 159.790 129.503  11
  -8   0  12 242.866 173.014  11
  -8   0  11-40.9420 111.951   5
  -8   0  11 225.465 151.413  11
  -8   0  10 691.772 214.413   5
  -8   0  10 560.196 164.556  11
  -8   0   9 771.177 215.051   3
  -8   0   8 29093.9 1188.04   3
   8   0  -8 29842.4 1130.67   1
   8   0  -7 117.908 107.949   1
  -8   0   7 439.793 159.253   3
  -8   0   6 2072.84 293.017   3
   8   0  -6 2626.54 295.276   1
   8   0  -5 8.10898 45.5108   1
  -8   0   5 8.62427 61.9310   3
   8   0  -4 19930.2 639.180   1
  -8   0   4 20508.0 738.298   3
   8   0  -4 20191.2 400.936   2
   8   0  -3 46.0297 51.5067   1
   8   0  -3 53.2058 31.6100   2
   8   0  -2 3226.49 176.300   2
   8   0  -1 85.4275 50.2845   2
   8   0   0 6726.62 322.728   2
   8   0   1 38.6487 59.2884   2
   8   0   2 294337. 2618.93   2
   8   0   3 40.7127 92.6546   2
   8   0   3 3657.86 275.935   4
   8   0   4 621.011 142.560   4
   8   0   4 533.303 151.105   2
   8   0   5 212.596 137.551   2
   8   0   5 25.5397 94.1295   4
   8   0   6 17129.9 789.753   4
   8   0   6 15042.3 845.081   2
  -8   0  -7 149.778 122.556   1
  -8   0  -8 20557.1 1147.85   1
   8   0   8 18927.4 815.785  11
   8   0   9-40.1623 109.543   6
   8   0   9-102.976 107.611  11
   8   0  10 8854.68 594.348  11
   8   0  10 8672.80 575.855   6
   8   0  11 29.7643 104.675   6
   8   0  12 13734.1 614.911   6
   8   0  13-63.4792 80.6066   6
  -8   2  15 83.8552 73.7150  11
  -8   2  14 5693.69 397.624  11
  -8   2  13 27336.0 987.534  11
  -8   2  12 12856.7 740.335  11
  -8   2  11 817.530 237.215  11
  -8   2  10 26453.4 1046.84  11
   8   2 -10 24667.5 1304.67   1
  -8  -2  10 26724.4 978.729   5
  -8   2  10 25312.4 974.012   5
  -8   2   9 33120.7 1147.42  11
   8   2  -9 30741.9 1437.07   1
  -8   2   9 33143.6 1061.93   5
   8   2  -8 30690.2 1371.27   1
   8   2  -7 1401.87 287.821   1
  -8  -2   7 1792.40 337.392   3
  -8   2   7 1534.29 248.384   3
  -8  -2   6 33649.6 1261.61   3
   8   2  -6 32909.3 1244.17   1
   8   2  -5 60334.9 1566.81   1
  -8   2   5 65215.7 1432.70   3
  -8  -2   5 60749.7 1551.80   3
  -8  -2   4 394.567 129.706   3
   8   2  -4 166.716 116.409   1
   8   2  -3 111716. 1891.78   1
  -8  -2   3 115127. 1780.75   3
  -8  -2   2 7763.49 428.329   3
   8   2  -2 7708.38 437.510   2
   8   2  -2 7855.89 478.845   1
  -8  -2   1 1812.24 186.947   3
   8   2  -1 1683.82 215.203   2
  -8  -2   0 38118.1 687.621   3
   8   2   0 34773.6 936.978   2
   8   2   1 272916. 2693.72   2
  -8  -2  -1 261966. 1237.92   3
   8   2   2 49260.7 1216.96   2
   8   2   3 63155.8 1439.18   2
  -8   2  -4 4508.60 452.517   1
   8   2   4 4846.02 432.384   2
  -8   2  -5 116041. 2427.20   1
   8   2   5 118589. 2347.69   4
   8   2   5 120623. 2242.18   2
   8   2   6 58886.6 1768.94   4
   8   2   6 60761.0 1690.82   2
  -8   2  -6 57044.4 1827.87   1
  -8   2  -7 38581.2 1586.89   1
   8   2   7 40287.9 1544.84   4
   8   2   7 43406.2 1480.12   2
   8   2   7 40688.5 1165.63  11
   8   2   7 40222.8 1127.73   6
   8   2   8 56358.5 1834.51   4
  -8   2  -8 57856.2 2022.66   1
   8  -2   8 52647.1 1396.59   6
   8   2   8 54530.5 1422.84  11
   8   2   8 54143.0 1379.87   6
   8   2   9 1198.41 241.083   6
   8   2   9 1194.72 239.276  11
   8  -2   9 1159.72 228.712   6
   8   2  10 315.569 144.588   6
   8   2  10 166.611 129.568  11
   8  -2  10 141.081 100.644   6
   8   2  11 3505.72 343.191   6
   8  -2  11 3070.69 331.644   6
   8  -2  12 2801.77 278.118   6
   8  -2  13 81.5187 71.8616   6
  -8   4  14 13.8056 47.1490  11
  -8   4  13 591.791 146.492  11
  -8   4  12 321.088 163.137  11
  -8  -4  12 242.370 109.554   6
  -8   4  11 3150.65 367.147  11
   8   4 -11 3310.66 327.840  10
  -8   4  10 669.085 209.039  11
  -8   4   9 7042.83 538.637  11
  -8  -4   9 7256.55 484.985   8
  -8   4   8 6466.95 501.335  11
  -8  -4   8 6286.03 460.998   8
   8   4  -8 5976.45 669.903   1
  -8  -4   7-232.380 119.319   8
   8   4  -7 46.1745 226.332   1
   8   4  -6 7088.41 690.237   1
   8   4  -5 2596.22 395.646   1
   8   4  -4 6196.71 591.511   1
   8   4  -3 30110.2 1209.04   2
   8   4  -3 30696.7 1235.92   1
   8   4  -2 12237.5 756.356   2
   8   4  -1 61112.8 1677.72   2
   8   4   0 11705.5 731.040   2
   8   4   1 4160.39 443.256   2
  -8   4  -2-60.3195 93.7027   1
   8   4   2 81.9275 88.3726   2
   8   4   3 1474.86 287.754   2
  -8   4  -3 1401.76 254.702   1
   8   4   4 770.222 208.377   2
  -8   4  -4 695.233 194.679   1
  -8   4  -5 50142.3 1292.63  10
   8   4   5 51669.4 1613.07   2
  -8   4  -5 50187.8 1773.86   1
  -8   4  -6 5381.38 441.412  10
   8   4   6 5157.28 589.841   4
  -8   4  -6 5970.65 634.434   1
  -8   4  -7 17271.0 780.332  10
  -8   4  -8 11615.9 627.931  10
   8   4   8 12822.7 650.090  11
  -8   4  -9 407.116 115.384  10
   8  -4  10 27371.7 910.720   6
   8  -4  11 17205.8 620.091   6
   8  -4  12 1919.86 167.358   6
   8   6 -11 164.081 92.4892  10
   8   6 -10 296.181 135.447  10
   8   6  -9 2346.58 308.505  10
  -8  -6   8 255.317 138.702   8
   8   6  -8 383.829 159.251  10
  -8  -6   7 7133.50 518.062   8
  -8  -6   6 2455.90 316.351   8
  -8  -6   5 578.408 186.438   8
  -8   6   5 575.909 160.765   9
  -8   6   4 181.787 101.383   9
  -8  -6   4 37.4667 120.883   8
  -8   6   3 3422.65 347.279   9
  -8  -6   3 3908.59 354.048   8
  -8   6   2 21148.5 849.948   9
  -8  -6   2 21971.8 833.730   8
   8   6  -2 21966.3 1222.57   2
  -8   6   1 12679.6 659.400   9
  -8  -6   1 12951.1 630.264   8
   8   6  -1 13394.4 940.559   2
  -8   6   0 37039.8 1130.30   9
  -8  -6   0 39875.6 1050.43   8
  -8   6   0 39201.8 1105.29  10
   8   6   0 38097.9 1549.51   2
   8   6   1 14415.8 932.039   2
  -8   6  -1 13858.8 687.354   9
  -8   6  -1 14063.5 692.183  10
  -8   6  -2 4273.24 395.433   9
  -8   6  -2 4488.67 414.953  10
  -8   6  -3 3116.18 328.895   9
  -8   6  -3 2861.83 346.496  10
  -8   6  -4 78467.7 1737.92  10
  -8   6  -5 138.669 134.471  10
  -8   6  -6-7.74538 97.3665  10
  -8   6  -7 884.092 200.424  10
  -8   6  -8 1862.21 232.318  10
   8  -6   9 222.604 109.444   6
  -8   6  -9 426.414 107.167  10
   8  -6  10 809.468 103.095   6
   8   8  -8 11631.9 408.913  10
   8   8  -7 9736.49 425.225  10
   8   8  -6 263.522 97.4722  10
   8   8  -5 2324.30 226.141   9
   8   8  -5 2035.73 225.100  10
  -8  -8   5 2249.01 241.711   8
  -8  -8   4 4565.47 342.153   8
   8   8  -4 4711.67 353.380   9
   8   8  -4 4606.88 319.348  10
  -8  -8   3 418.603 126.222   8
   8   8  -3 418.429 130.673   9
   8   8  -2 5067.00 396.140   9
  -8  -8   2 5213.92 347.837   8
   8   8  -1 362.500 152.347   9
   8   8   0 6833.08 458.774   9
   8   8   1 6708.75 443.968   9
   8   8   2 12537.3 559.497   9
  -8   8  -2 12543.7 532.970  10
   8   8   3 542.360 132.386   9
  -8   8  -3 738.011 158.257  10
  -8   8  -4 62471.0 1143.16  10
  -8   8  -5 27359.5 704.988  10
  -8   8  -6 494.975 108.354  10
  -9   1  15 1043.18 154.267  11
  -9   1  14 807.124 192.904  11
  -9   1  13 2898.18 349.153  11
  -9  -1  13 2850.90 287.501  11
  -9  -1  12 317.231 135.302  11
  -9   1  12 419.983 191.665  11
  -9  -1  11 12867.6 669.596  11
  -9   1  11 11724.2 704.413  11
  -9  -1  11 11819.6 697.352   5
  -9   1  11 11885.3 704.545   5
  -9  -1  10 1240.75 266.071   5
  -9   1  10 1379.87 252.926   5
  -9   1  10 1306.08 269.314  11
  -9  -1  10 1718.16 229.654  11
   9   1 -10 1305.78 290.968   1
   9   1  -9 23723.6 1169.67   1
   9   1  -8 31702.0 1280.63   1
  -9  -1   8 31131.5 1326.96   3
  -9   1   8 33693.5 1245.67   3
   9   1  -7 8674.14 625.280   1
  -9  -1   7 8155.90 632.549   3
  -9   1   7 8780.98 603.308   3
   9  -1  -6 53623.9 1072.19   1
  -9  -1   6 51443.5 1471.18   3
  -9   1   6 51013.7 1351.53   3
   9   1  -6 50180.6 1395.43   1
   9   1  -5 63981.9 1449.46   1
  -9  -1   5 62093.9 1492.18   3
  -9   1   5 64252.8 1439.55   3
   9  -1  -5 68107.0 1065.93   1
   9   1  -4 5011.82 391.490   1
  -9   1   4 4969.78 377.668   3
  -9  -1   4 5148.12 395.281   3
   9   1  -4 5410.98 321.225   2
   9   1  -3 115557. 1748.83   1
  -9  -1   3 111511. 1675.98   3
   9   1  -3 115904. 1430.35   2
   9   1  -2 12774.9 482.577   2
   9  -1  -2 12455.7 317.326   2
  -9  -1   2 12736.4 527.425   3
  -9  -1   1 12039.1 472.256   3
   9  -1  -1 11623.0 387.939   2
   9   1  -1 11418.2 467.584   2
   9   1   0 134680. 1689.58   2
   9  -1   0 135064. 1526.76   2
   9   1   1 363.577 124.323   2
   9  -1   1 79.3910 80.5624   2
   9   1   2 54296.6 1231.10   2
   9  -1   2 53562.3 1209.25   2
   9   1   3 13769.9 669.137   2
   9  -1   3 14148.2 689.135   2
   9   1   4 157138. 2299.84   4
   9   1   4 152096. 2364.79   2
   9   1   5 5312.28 475.125   4
   9   1   5 5174.56 485.512   2
  -9   1  -6 40121.2 1497.64   1
   9   1   6 41818.0 1426.47   2
   9   1   6 43904.7 1434.90   4
  -9   1  -7 238.236 157.961   1
   9   1   7 582.081 162.823   6
   9   1   7 490.996 167.377   4
   9   1   7 557.295 164.651  11
   9  -1   7 725.712 166.504   6
   9   1   7 514.992 193.941   2
  -9  -1  -8-314.161 146.585   1
   9  -1   8 150.855 103.380  11
  -9   1  -8-120.915 106.091   1
   9   1   8 258.330 136.551   6
   9   1   8-64.1509 102.497  11
   9  -1   8 106.829 108.359   6
   9   1   9 4457.56 428.284  11
   9  -1   9 4298.34 411.708   6
   9   1   9 4804.62 433.810   6
   9   1  10 1269.55 232.648   6
   9   1  10 1289.74 241.969  11
   9  -1  10 1339.36 235.507   6
   9  -1  11 854.732 195.834   6
   9   1  11 721.994 193.313   6
   9  -1  12 11924.2 549.619   6
   9   1  12 12164.3 550.647   6
   9  -1  13 986.167 139.479   6
  -9   3  14 5697.93 362.295  11
  -9   3  13 1511.08 233.969  11
  -9   3  12 10826.4 652.851  11
  -9   3  11 66142.2 1656.56  11
  -9   3  10 714.854 209.580  11
   9   3  -9 312.326 230.165   1
  -9   3   9 150.812 148.353  11
   9   3  -8 60960.3 2031.32   1
   9   3  -7 12399.0 881.052   1
   9   3  -6 16484.2 965.720   1
   9   3  -5 45.1905 108.738   1
  -9  -3   4 47207.0 1392.45   3
   9   3  -4 47424.5 1491.45   1
  -9  -3   3 46808.2 1279.74   3
   9   3  -3 45070.8 1373.01   1
   9   3  -3 44282.0 1292.96   2
  -9  -3   2 119598. 1847.07   3
   9   3  -2 114394. 2027.86   2
   9   3  -1 1021.16 213.824   2
  -9   3   0 347621. 2701.85   1
   9   3   0 322803. 3406.95   2
   9   3   1 2681.52 335.823   2
  -9   3  -1 1946.19 243.228   1
  -9   3  -2 68.2928 101.350   1
   9   3   2 138.760 121.267   2
   9   3   3 3030.38 369.541   2
  -9   3  -3 2947.44 370.728   1
  -9   3  -4 7600.74 615.084   1
   9   3   4 4035.31 428.292   2
  -9   3  -5-59.8799 102.456   1
   9   3   5 291.338 146.998   4
   9   3   5 180.163 125.511   2
  -9   3  -6 13505.4 946.976   1
   9   3   6 14186.4 934.091   4
   9   3   6 14049.2 670.850   6
   9   3   6 14441.9 864.835   2
   9   3   6 14105.5 655.658  11
  -9   3  -6 15071.4 671.304  10
   9   3   7 5306.57 600.395   4
   9   3   7 5357.34 433.079  11
  -9   3  -7 5750.27 641.183   1
   9   3   7 5115.62 432.900   6
  -9   3  -7 5931.24 436.270  10
   9   3   8 41010.3 1234.67   6
   9   3   8 43944.9 1276.23  11
   9   3   9 694.208 182.749  11
   9  -3   9 533.766 186.730   6
   9  -3  10 1249.98 229.069   6
   9  -3  11 7449.55 386.908   7
   9  -3  11 7064.29 442.324   6
   9  -3  12 6955.93 355.072   6
  -9   5  12 9523.86 432.648  11
   9   5 -12 9763.29 420.757  10
   9   5 -11 33206.7 957.537  10
  -9   5  11 33984.1 935.838  11
  -9   5  10 1847.05 257.023  11
   9   5 -10 1932.02 263.805  10
  -9  -5   9 4355.88 391.490   8
  -9   5   9 4696.85 420.263  11
  -9  -5   8 169.820 162.711   8
  -9  -5   7 1063.18 220.505   8
  -9  -5   6 20646.1 831.113   8
   9   5  -6 21937.6 1206.31   2
   9   5  -6 21299.8 1240.06   1
  -9   5   5 5664.64 399.204   9
  -9  -5   5 5155.22 415.942   8
   9   5  -5 5093.03 579.293   2
   9   5  -5 5221.77 603.269   1
  -9  -5   4 107.025 107.211   8
   9   5  -4 252.354 149.069   2
   9   5  -3 5234.93 566.550   2
   9   5  -2 9640.69 766.839   2
   9   5  -1 1021.08 255.637   2
   9   5   0 109.350 150.291   2
   9   5   1 81329.6 2147.32   2
  -9   5  -2 87836.0 1581.93   9
   9   5   2 84790.8 2218.67   2
  -9   5  -2 84951.4 1672.83  10
  -9   5  -3 4522.66 366.529   9
   9   5   3 4368.52 491.878   2
  -9   5  -3 4899.22 426.271  10
   9   5   4 5059.29 580.979   4
  -9   5  -4 4568.06 414.192  10
  -9   5  -5 24156.6 965.818  10
  -9   5  -6 61452.6 1521.76  10
  -9   5  -7 2628.39 328.460  10
  -9   5  -8 3947.99 357.062  10
  -9   5  -9 6739.43 392.801  10
   9  -5   9 6482.29 444.115   6
   9  -5  10 11934.8 504.908   6
   9  -5  11 16.8348 49.4720   6
   9   7 -10 10123.5 416.242  10
   9   7  -9 5314.26 362.696  10
   9   7  -8 8480.51 498.055  10
  -9  -7   7 32.7463 115.509   8
   9   7  -7-27.3109 95.2882  10
   9   7  -6 319.446 120.670   9
  -9  -7   6 177.052 140.626   8
   9   7  -6 74.0687 93.9030  10
  -9  -7   5 7404.47 507.048   8
   9   7  -5 7647.77 511.708  10
   9   7  -5 7910.34 493.558   9
   9   7  -4 18731.0 783.293  10
  -9  -7   4 17684.0 774.620   8
  -9   7   4 19186.5 791.942   9
  -9   7   3 2848.21 327.359   9
  -9  -7   3 3090.64 335.205   8
   9   7  -3 2821.97 307.833  10
  -9   7   2 69.1550 132.419   9
  -9  -7   2-80.8690 88.0118   8
  -9   7   1 7039.17 517.431   9
  -9  -7   1 7981.72 491.726   8
  -9   7   0 37449.2 1148.77   9
  -9   7   0 40092.2 1089.18  10
  -9   7  -1 36555.0 1125.89   9
  -9   7  -1 37741.9 1103.20  10
  -9   7  -2 15097.5 718.921  10
   9   7   3 102.791 115.417   9
  -9   7  -3 704.775 185.167  10
  -9   7  -4 9412.65 564.664  10
  -9   7  -5 654.853 169.223  10
  -9   7  -6 3647.07 327.145  10
  -9   7  -7 77.3688 78.4308  10
  -9   7  -8 365.601 89.4218  10
   9   9  -3 117.804 56.1778   9
   9   9  -2 531.729 110.062   9
   9   9  -1 657.390 114.325   9
   9   9   0 2047.15 179.224   9
   9   9   1 2839.65 188.766   9
 -10   0  15 159.480 67.4291  11
 -10   0  14 2208.40 255.071  11
 -10   0  13-112.675 129.435  11
 -10   0  12 8116.25 568.818  11
 -10   0  11 16.1264 104.485   5
 -10   0  11-35.5858 124.531  11
 -10   0  10 10428.0 617.175  11
 -10   0  10 9801.37 635.169   5
 -10   0   9 139.209 103.203   3
  10   0  -8 1203.47 238.396   1
 -10   0   8 1096.79 249.199   3
  10   0  -7 3.86087 100.746   1
 -10   0   7-5.32144 89.4867   3
  10   0  -6 558415. 4166.29   1
 -10   0   6 551248. 4650.13   3
 -10   0   5 26.4607 70.3372   3
  10   0  -5 247.243 104.967   1
  10   0  -4 202718. 2165.19   1
 -10   0   4 204473. 2490.68   3
  10   0  -4 205276. 1367.70   2
  10   0  -3 53.3028 38.5520   2
 -10   0   3 120.010 82.2089   3
  10   0  -2 626936. 2859.10   2
  10   0  -1 208.400 70.4821   2
  10   0   0 199778. 1963.54   2
  10   0   1-35.8120 68.1197   2
  10   0   2 11135.9 566.067   2
  10   0   3 31.0911 71.3052   2
  10   0   4 47657.5 1147.66   4
  10   0   4 42306.6 1312.55   2
  10   0   5 63.6034 90.2761   4
  10   0   5 258.076 145.427   2
  10   0   6 4497.39 489.601   2
  10   0   7 285.743 133.104   6
  10   0   7 104.859 101.964  11
 -10   0  -7-37.9549 169.778   1
 -10   0  -8 1751.41 356.797   1
  10   0   8 1889.99 286.322  11
  10   0   8 2063.10 256.347   7
  10   0   8 2003.16 281.474   6
  10   0   9-23.3547 104.135   6
  10   0  10-12.2829 123.950   6
  10   0  11-12.7058 100.836   6
  10   0  12 10254.0 498.813   6
  10   0  13 7.31364 64.0903   6
 -10   2  15 2340.42 208.293  11
 -10   2  14 931.723 183.291  11
 -10   2  13 429.817 179.385  11
 -10   2  12 42624.5 1329.04  11
 -10  -2  11 12162.3 685.309   5
 -10   2  11 12695.9 714.628   5
 -10   2  11 11978.9 719.736  11
 -10  -2  10 303.889 162.638   5
  10   2 -10 547.104 211.146   1
 -10   2  10 128.290 144.804  11
  10   2  -9 5420.10 587.591   1
 -10   2   9 5506.75 447.828   5
 -10  -2   9 5545.07 435.874   5
 -10   2   9 6076.25 509.032  11
 -10  -2   8 6407.71 635.834   3
  10   2  -8 5935.52 601.253   1
 -10   2   7-78.3875 87.7938   3
 -10  -2   7 33.6548 47.2809   3
  10   2  -7-143.414 102.496   1
  10   2  -6 13313.3 807.891   1
 -10  -2   6 12766.0 789.907   3
 -10   2   6 14648.8 761.574   3
 -10   2   5 1044.93 198.572   3
  10   2  -5 840.163 197.011   1
 -10  -2   5 830.844 201.754   3
  10   2  -4 83504.8 1816.60   1
 -10  -2   4 83797.3 1725.45   3
  10   2  -4 85504.5 1601.62   2
  10   2  -3 23002.0 899.418   1
 -10  -2   3 24601.1 862.187   3
  10   2  -3 23681.6 815.194   2
 -10  -2   2 6632.95 409.643   3
  10   2  -2 6920.36 444.810   2
  10   2  -1 712.524 150.561   2
 -10  -2   1 592.204 120.463   3
 -10  -2   0 4954.89 277.560   3
  10   2   0 4764.58 380.605   2
  10   2   1 91800.3 1728.51   2
  10   2   2 8613.77 554.463   2
  10   2   3 17936.8 837.125   2
  10   2   4 36025.3 1243.53   2
 -10   2  -5 14938.0 915.524   1
  10   2   5 15972.6 891.180   4
  10   2   5 15029.6 846.853   2
 -10   2  -6 85492.2 2331.85   1
  10   2   6 88724.4 2216.23   4
  10   2   6 87841.3 2139.05   2
 -10   2  -7 18904.4 1128.36   1
  10   2   7 20036.0 1089.91   4
  10   2   7 18557.4 792.347   6
  10   2   7 19418.2 828.271  11
  10   2   7 19763.0 1046.39   2
  10   2   8 30708.1 1087.00  11
  10   2   8 30483.8 1060.72   6
  10  -2   8 30978.0 1086.69   6
  10   2   9 528.533 170.687   6
  10   2   9 700.585 192.143  11
  10  -2   9 608.254 180.143   6
  10   2  10 2875.52 331.228   6
  10  -2  10 2642.75 319.280   6
  10   2  11 2119.16 264.953   6
  10  -2  11 2226.05 272.954   6
  10  -2  12 861.701 158.241   6
 -10   4  14 670.577 113.913  11
 -10   4  13 11871.4 527.936  11
 -10   4  12 20860.2 817.052  11
  10   4 -12 22781.1 726.610  10
 -10   4  11 13901.6 729.010  11
 -10   4  10 32654.4 1143.12  11
 -10  -4   9 2374.36 288.069   8
 -10   4   9 2702.38 357.150  11
 -10  -4   8-7.67852 74.1368   8
 -10   4   8 243.719 149.554  11
  10   4  -8 138.962 128.293   2
  10   4  -8 337.705 168.617   1
 -10   4   7 9657.47 595.789  11
 -10  -4   7 8732.41 515.792   8
  10   4  -7 8210.74 780.632   1
  10   4  -7 8968.26 738.459   2
  10   4  -6 991.429 274.896   1
  10   4  -6 1037.33 276.987   2
  10   4  -5 4378.96 518.798   1
  10   4  -5 4517.79 509.755   2
  10   4  -4 4715.78 503.702   2
  10   4  -4 4856.88 530.314   1
  10   4  -3 7225.76 617.254   2
  10   4  -2 3253.95 416.248   2
  10   4  -1 50939.8 1580.53   2
  10   4   0 104460. 2247.52   2
  10   4   1 10883.1 736.194   2
  10   4   2 203.513 162.941   2
  10   4   3 420.941 156.722   2
 -10   4  -3 587.362 202.668   1
  10   4   4 5129.87 544.721   2
 -10   4  -4 6072.03 585.812   1
 -10   4  -4 5682.46 443.277  10
  10   4   5 6242.94 577.587   2
  10   4   5 5903.14 630.479   4
 -10   4  -5 5880.10 613.617   1
 -10   4  -5 5920.28 459.263  10
 -10   4  -6 3190.72 343.664  10
 -10   4  -7 12642.8 663.511  10
 -10   4  -8 2692.50 302.235  10
  10  -4   9 2272.15 292.435   6
  10  -4  10 5514.70 392.682   6
  10  -4  11 245.369 87.1177   7
  10  -4  11 475.816 115.671   6
  10   6 -11 15656.2 566.078  10
  10   6 -10 6786.34 442.541  10
 -10  -6   9-11.8965 73.8552   8
  10   6  -9 54.5856 91.4719  10
 -10  -6   8 1427.32 245.356   8
 -10  -6   7 9930.36 591.768   8
 -10  -6   6 9836.37 601.137   8
 -10  -6   5 6217.83 476.472   8
 -10   6   4 308.456 134.063   9
 -10  -6   4 135.801 108.369   8
 -10  -6   3 1015.34 209.360   8
 -10   6   3 1016.46 227.261   9
 -10   6   2 1250.71 227.804   9
 -10  -6   2 1018.04 185.753   8
 -10   6   1 3095.10 341.318   9
 -10  -6   1 3713.75 347.306   8
 -10  -6   0 38855.6 1058.84   8
 -10   6   0 36650.9 1089.78  10
 -10   6  -1 368.754 154.085   9
 -10   6  -1 349.504 125.720  10
 -10   6  -2 2009.21 281.228   9
 -10   6  -2 1779.95 277.906  10
 -10   6  -3 23057.6 938.578  10
 -10   6  -4 3237.41 364.793  10
 -10   6  -5 495.901 169.597  10
 -10   6  -6 16208.4 748.089  10
 -10   6  -7 1065.39 196.926  10
  10  -6   8 1309.26 186.346   6
 -10   6  -8 1874.04 215.060  10
 -10   6  -9 1003.92 125.251  10
  10  -6   9 410.317 97.0694   6
  10   8  -8 1316.32 137.500  10
  10   8  -7 2429.99 212.467  10
  10   8  -6 139.332 84.7456  10
  10   8  -5 4691.79 315.250   9
 -10  -8   5 4286.48 318.047   8
  10   8  -5 4719.32 310.014  10
  10   8  -4 949.243 172.623   9
 -10  -8   4 979.906 169.892   8
  10   8  -3-71.2197 94.0804   9
 -10  -8   3 143.500 81.4441   8
 -10  -8   2 422.550 114.127   8
  10   8  -2 289.051 129.615   9
  10   8  -1 257.991 117.815   9
  10   8   0 92.4924 104.258   9
  10   8   1 1403.05 206.690   9
 -10   8  -1 1794.49 204.438  10
  10   8   2-30.1710 87.0381   9
 -10   8  -2 36.6743 61.2070  10
  10   8   3 4512.41 281.904   9
 -10   8  -3 4263.87 308.342  10
 -10   8  -4 10126.9 442.544  10
 -10   8  -5 5757.01 304.254  10
 -11   1  15 438.088 117.151  11
 -11   1  14 31202.2 933.254  11
 -11   1  13 7373.95 530.672  11
 -11  -1  13 7765.38 465.061  11
 -11  -1  12 204.360 128.002  11
 -11   1  12 312.210 134.990  11
 -11  -1  12-193.454 181.308   5
 -11   1  12-15.0592 121.568   5
 -11   1  11 22598.2 965.013   5
 -11   1  11 23862.8 998.446  11
 -11  -1  11 23583.2 979.746   5
 -11  -1  11 26249.5 945.730  11
  11   1 -10 8066.19 720.662   1
 -11  -1  10 9046.21 542.210  11
 -11  -1  10 8394.61 579.326   5
 -11   1  10 8284.33 596.170  11
 -11   1  10 7958.05 564.638   5
  11   1  -9 9161.95 725.658   1
 -11  -1   9 8141.92 734.103   3
 -11   1   9 9879.40 717.588   3
  11   1  -8 9399.12 705.814   1
 -11  -1   8 9078.92 720.883   3
 -11   1   8 9074.64 685.901   3
  11   1  -7 380.406 144.103   1
 -11  -1   7 494.662 182.838   3
 -11   1   7 764.773 203.336   3
  11   1  -6 64137.4 1613.18   1
 -11  -1   6 64143.6 1689.40   3
  11   1  -6 67098.3 1225.23   2
 -11   1   6 62390.2 1593.32   3
  11   1  -5 364912. 3668.08   1
 -11  -1   5 363095. 3737.37   3
 -11   1   5 368663. 3719.19   3
  11   1  -5 376106. 2804.38   2
  11   1  -4 3914.03 359.761   1
  11   1  -4 4296.45 301.730   2
 -11  -1   4 3711.21 358.330   3
  11   1  -3 12374.9 504.607   2
 -11  -1   3 12492.7 606.713   3
  11  -1  -2 52520.2 795.155   2
 -11  -1   2 52794.2 1166.37   3
  11   1  -2 50509.0 1033.39   2
  11   1  -1 8228.87 438.443   2
 -11  -1   1 8281.46 431.325   3
  11  -1  -1 8394.49 378.815   2
  11   1   0 93704.8 1541.27   2
  11  -1   0 93776.5 1430.16   2
  11   1   1 326.946 130.400   2
  11  -1   1 460.608 132.585   2
  11   1   2 23756.6 885.962   2
  11  -1   2 23999.1 879.846   2
  11   1   3 24483.8 962.280   2
  11  -1   3 24376.0 963.348   2
  11   1   4 12039.1 665.369   4
  11   1   4 10715.7 682.635   2
  11  -1   4 12205.6 745.069   2
  11   1   5 104815. 2135.67   4
  11   1   5 95956.6 2149.38   2
  11   1   6 15692.0 873.113   4
  11   1   6 14470.4 895.875   2
  11  -1   7 9075.53 556.540   6
 -11   1  -7 8661.80 753.496   1
  11   1   7 8425.05 559.467  11
  11   1   7 9031.67 549.990   6
  11   1   7 9388.37 745.514   2
  11   1   8-98.4505 109.624   6
  11   1   8 123.700 91.1506  11
  11  -1   8-166.812 118.172   6
  11  -1   9 1325.16 226.941   7
  11  -1   9 1610.91 272.189   6
  11   1   9 897.532 204.545   6
  11  -1  10 1245.52 195.786   7
  11   1  10 1208.74 231.681   6
  11  -1  10 1298.04 233.552   6
  11   1  11 10121.8 550.304   6
  11  -1  11 10195.7 551.456   6
  11  -1  12 518.329 131.110   6
  11   1  12 707.625 151.109   6
 -11   3  15 847.665 109.010  11
 -11   3  14 2518.17 252.466  11
 -11   3  13 271.652 146.854  11
 -11   3  12 1249.70 260.619  11
 -11   3  11 62612.2 1619.21  11
 -11   3  10 496.173 169.058   5
 -11   3  10 236.115 161.890  11
 -11   3   9 2035.64 323.995  11
  11   3  -9 2594.36 431.109   1
 -11   3   8 56372.0 1484.06  11
  11   3  -8 51183.2 1893.56   1
  11   3  -7 38329.3 1578.05   1
  11   3  -7 42694.5 1448.57   2
 -11  -3   6 4284.37 501.801   3
  11   3  -6 4430.43 532.375   1
 -11   3   6 4990.22 479.100   3
  11   3  -6 4148.01 459.849   2
  11   3  -5 72051.5 1978.70   1
 -11  -3   5 75981.2 1931.16   3
  11   3  -5 75931.3 1816.04   2
 -11  -3   4 31755.0 1164.54   3
  11   3  -4 29902.4 1209.04   1
  11   3  -4 30569.2 1124.75   2
 -11  -3   3 19215.4 841.260   3
  11   3  -3 18635.2 870.617   2
  11   3  -2 51459.7 1442.46   2
 -11  -3   2 57380.6 1307.18   3
 -11  -3   1 5665.97 365.660   3
  11   3  -1 4461.09 424.579   2
  11   3   0 274.961 141.972   2
 -11   3   0 364.362 111.634   1
 -11   3  -1 27806.1 950.596   1
  11   3   1 26745.4 1068.14   2
 -11   3  -2 29156.0 1077.51   1
  11   3   2 26661.6 1090.41   2
 -11   3  -3 17890.7 928.907   1
  11   3   3 16355.2 873.060   2
 -11   3  -4 2801.79 391.511   1
  11   3   4 2734.55 398.660   2
  11   3   5 2766.05 406.120   2
  11   3   5 3435.26 463.224   4
  11   3   5 2588.04 289.531   6
 -11   3  -5 2880.65 436.904   1
  11   3   6 5.23722 59.2896   4
  11   3   6 87.6908 130.434   6
  11   3   6 318.193 166.271   2
  11   3   6 89.2037 101.554  11
 -11   3  -6 7.43278 60.9474  10
  11   3   7 1250.39 244.824   6
  11   3   7 1410.05 244.936  11
 -11   3  -7 1596.81 229.142  10
  11  -3   8 3256.04 368.735   6
  11  -3   9 16879.6 776.434   6
  11  -3  10 684.480 182.028   6
  11  -3  11 20301.1 671.786   6
  11  -3  11 20775.9 581.189   7
  11  -3  12 204.466 112.685   6
 -11   5  12 28821.2 739.870  11
  11   5 -12 30179.1 752.548  10
 -11   5  11 2181.38 264.032  11
  11   5 -11 2307.97 272.399  10
 -11  -5  10 5120.97 379.249   8
 -11   5  10 5292.18 419.304  11
 -11  -5   9 299.117 139.587   8
 -11   5   9 452.811 160.059  11
 -11  -5   8 53023.2 1354.94   8
 -11  -5   7 1525.95 252.520   8
 -11  -5   6 18169.0 782.864   8
  11   5  -6 18304.9 1094.50   2
  11   5  -6 20296.7 1213.95   1
 -11  -5   5 1848.85 261.672   8
  11   5  -5 2036.83 381.996   2
 -11   5   4 4143.37 357.544   9
 -11  -5   4 3979.18 361.488   8
  11   5  -4 3598.86 489.448   2
 -11   5   3 6178.96 421.462   9
 -11  -5   3 6219.01 434.123   8
  11   5  -3 6002.28 621.965   2
  11   5  -2 18449.8 1073.25   2
  11   5  -1 6511.51 623.585   2
 -11   5   0 388.666 122.296   9
  11   5   0 77.3896 121.679   2
 -11   5  -1 10367.7 563.770   9
  11   5   1 9465.37 762.608   2
 -11   5  -1 10013.2 577.345  10
  11   5   2 10465.3 805.547   2
 -11   5  -2 9409.30 573.962  10
 -11   5  -2 9602.85 537.852   9
  11   5   3 6462.56 634.647   2
 -11   5  -3 6457.06 489.380  10
 -11   5  -4 40064.6 1237.08  10
 -11   5  -5 2077.10 300.297  10
 -11   5  -6 33040.1 1100.82  10
 -11   5  -7 29941.8 991.891  10
 -11   5  -8 1573.67 218.654  10
  11  -5   8 1452.56 228.202   6
  11  -5   9 1251.43 190.009   6
 -11   5  -9 1518.16 162.886  10
  11  -5  10 1.62502 62.1754   6
  11   7 -10 729.468 126.310  10
  11   7  -9 88.1264 93.0967  10
 -11  -7   8 2578.41 266.497   8
  11   7  -8 2637.80 285.622  10
 -11  -7   7 16905.2 700.051   8
  11   7  -7 17336.3 734.234  10
  11   7  -6 440.890 131.886   9
 -11  -7   6 470.693 159.751   8
  11   7  -6 543.311 158.338  10
 -11  -7   5 4290.02 392.136   8
  11   7  -5 4247.39 381.462  10
 -11  -7   4 529.491 178.450   8
  11   7  -4 646.840 172.404  10
 -11  -7   3 167.607 117.680   8
 -11  -7   2 594.375 151.445   8
 -11  -7   1 770.066 171.692   8
 -11   7   0 2151.76 268.681  10
 -11   7  -1 2362.77 288.453  10
 -11   7  -2 3262.24 340.909  10
  11   7   3 15.6119 92.7194   9
 -11   7  -3 111.704 96.1470  10
 -11   7  -4 773.330 181.843  10
 -11   7  -5 1577.39 225.054  10
 -11   7  -6 1005.18 167.154  10
 -11   7  -7 4091.04 267.850  10
  11  -7   7 877.131 107.889   6
  11   9  -3 2194.62 166.535   9
  11   9  -2 6343.87 293.488   9
  11   9  -1 7055.80 308.400   9
  11   9   0 3357.79 206.296   9
 -12   0  15 170.433 72.7336  11
 -12   0  14 19502.6 701.308  11
 -12   0  13 126.681 143.767  11
 -12   0  12 66094.6 1577.70  11
 -12   0  12 63585.1 1614.48   5
 -12   0  11 48.5362 138.431   5
 -12   0  11-32.3419 99.2904  11
 -12   0  10 46273.8 1718.37   3
 -12   0  10 45118.8 1317.52  11
 -12   0  10 42850.1 1304.42   5
 -12   0   9 1202.13 264.152   3
  12   0  -8 12787.4 747.772   1
 -12   0   8 12433.6 832.335   3
 -12   0   7 101.561 103.182   3
  12   0  -7 9.77007 75.0044   1
  12   0  -6 210668. 2651.58   1
 -12   0   6 197696. 2914.46   3
 -12   0   5 203.452 137.776   3
  12   0  -5 63.1266 69.3096   1
  12   0  -4 219586. 1561.20   2
 -12   0   4 210766. 2718.74   3
  12   0  -3 74.9721 54.4188   2
  12   0  -2 6546.65 329.675   2
  12   0  -1 15.4532 59.0150   2
  12   0   0 15120.4 604.253   2
  12   0   1 23.5496 60.8776   2
  12   0   2 51512.7 1317.20   2
  12   0   3 100.139 100.785   2
  12   0   4 1219.15 201.417   4
  12   0   4 1153.78 253.306   2
  12   0   5 1.32212 91.1365   2
  12   0   6 16817.8 984.439   2
  12   0   7-20.7264 113.931   7
  12   0   7-54.0922 76.9918   6
  12   0   8 359.470 129.568   7
  12   0   8 224.570 146.659   6
  12   0   9-9.38422 128.274   6
  12   0  10 5212.62 436.811   6
  12   0  11-78.6327 108.478   6
  12   0  12 168.049 104.240   6
 -12   2  15 1.08855 67.4140  11
 -12   2  14-13.6580 84.8967  11
 -12   2  13 337.019 166.095  11
 -12   2  12 1117.19 266.877  11
 -12   2  11 5098.71 490.568  11
 -12  -2  11 5393.18 461.324   5
 -12   2  11 5211.82 473.688   5
 -12   2  10 98072.4 2077.00  11
  12   2 -10 104700. 2700.69   1
 -12  -2  10 99684.0 1927.09   5
 -12   2  10 99341.2 1963.26   5
 -12  -2   9-41.0396 88.9068   5
 -12   2   9-75.4767 98.7200   5
 -12   2   9-38.0497 89.2000  11
  12   2  -8 9289.70 772.284   1
 -12  -2   8 9516.04 794.585   3
 -12   2   8 10142.9 719.184   3
  12   2  -7 10259.2 774.097   1
 -12  -2   7 11423.1 810.026   3
  12   2  -7 12630.9 676.194   2
 -12   2   7 11424.3 738.336   3
 -12  -2   6 111584. 2357.89   3
  12   2  -6 115343. 2438.89   1
 -12   2   6 120866. 2324.40   3
  12   2  -6 121938. 2030.27   2
 -12  -2   5 1111.15 233.012   3
  12   2  -5 1156.96 245.689   1
  12   2  -5 1025.89 188.852   2
 -12  -2   4 4996.58 442.424   3
  12   2  -4 5191.47 408.952   2
  12   2  -4 4881.27 454.393   1
 -12  -2   3 83651.2 1661.20   3
  12   2  -3 84810.0 1633.61   2
 -12  -2   2 17193.6 694.960   3
  12   2  -2 15580.3 701.363   2
 -12  -2   1 85638.5 1397.74   3
  12   2  -1 78429.7 1591.41   2
  12   2   0 20154.5 836.190   2
 -12  -2   0 22882.1 644.277   3
  12   2   1 167.849 124.408   2
  12   2   2 37621.2 1227.45   2
  12   2   3 184905. 2852.67   2
  12   2   4 8449.49 647.143   2
 -12   2  -5 74062.6 2102.38   1
  12   2   5 77246.0 2007.03   4
  12   2   5 75997.1 2018.11   2
 -12   2  -6 58993.9 1976.50   1
  12   2   6 59740.8 1846.11   4
  12   2   6 60151.1 1860.27   2
  12   2   6 60184.9 1420.29  11
  12   2   6 60350.7 1393.78   6
  12   2   7 140760. 2288.01  11
  12   2   7 153157. 2996.27   4
  12   2   7 148235. 2943.84   2
  12   2   7 137815. 2222.19   6
  12  -2   7 145179. 2277.17   6
  12  -2   8 133.605 107.369   6
  12   2   8 106.008 108.049   6
  12  -2   9 16892.5 781.621   6
  12   2   9 16859.3 786.696   6
  12   2  10 4334.35 386.905   6
  12  -2  10 4380.14 348.425   7
  12  -2  10 4532.01 387.222   6
  12  -2  11 3954.50 323.954   6
  12  -2  12 645.719 121.452   6
 -12   4  14 993.944 125.864  11
 -12   4  13 211.410 118.245  11
 -12   4  12 2567.81 301.512  11
  12   4 -12 2899.70 279.852  10
 -12   4  11 12659.9 692.615  11
 -12   4  10 21349.6 937.920  11
 -12  -4   9 612.729 162.980   8
 -12   4   9 300.103 171.388  11
 -12  -4   8 9661.13 551.269   8
 -12   4   8 9846.73 634.556  11
  12   4  -7 10101.2 864.716   1
 -12  -4   7 11294.3 590.032   8
 -12   4   7 11540.6 671.944  11
  12   4  -7 11408.0 806.557   2
  12   4  -6 11512.6 894.278   1
  12   4  -6 12049.6 830.488   2
  12   4  -5-8.50231 139.156   1
  12   4  -5 326.804 155.849   2
  12   4  -4 4956.76 523.340   2
  12   4  -3 35235.0 1377.12   2
  12   4  -2 30210.3 1268.64   2
  12   4  -1 3399.34 415.395   2
  12   4   0 2109.21 360.062   2
  12   4   1 76398.3 2042.27   2
  12   4   2 1368.83 274.797   2
  12   4   3 23.4103 61.8100   2
 -12   4  -3 102.256 92.1667  10
  12   4   4 14722.1 935.794   2
 -12   4  -4 16303.8 984.980   1
 -12   4  -4 14619.1 715.839  10
  12   4   5-250.300 124.344   2
 -12   4  -5-167.176 115.038   1
 -12   4  -6 19254.3 826.690  10
 -12   4  -7 34979.2 1072.24  10
  12  -4   8 689.294 183.692   6
 -12   4  -8 755.825 149.547  10
  12  -4   9 17885.0 718.630   6
  12  -4  10 1344.03 179.623   6
  12  -4  11 187.449 69.8353   6
  12   6 -11 5389.86 337.059  10
  12   6 -10 9083.00 507.204  10
 -12  -6   9 1620.54 237.315   8
 -12  -6   8 444.431 157.681   8
 -12  -6   7 692.234 195.656   8
 -12  -6   6 2421.23 309.195   8
 -12  -6   5 777.446 195.610   8
 -12  -6   4 104.050 118.801   8
 -12  -6   3 6140.84 465.023   8
 -12   6   3 5970.06 464.762   9
 -12   6   2 250.817 148.875   9
 -12  -6   2 350.351 144.591   8
 -12  -6   1 1655.61 239.622   8
 -12   6   1 1713.04 237.395  10
 -12   6   1 1521.28 255.406   9
 -12  -6   0 6587.63 434.448   8
 -12   6   0 5578.28 434.440  10
 -12   6   0 5749.51 468.104   9
 -12   6  -1 320.586 143.180  10
 -12   6  -2 646.163 176.064  10
 -12   6  -3 5488.25 458.071  10
 -12   6  -4 223.056 127.548  10
 -12   6  -5 1068.21 223.452  10
 -12   6  -6 6397.71 453.520  10
 -12   6  -7 2986.38 288.085  10
  12  -6   7 1861.33 220.376   6
  12  -6   8 44.2780 67.9616   6
 -12   6  -8 337.938 101.443  10
  12   8  -8 5924.50 262.120  10
  12   8  -7 1037.35 136.658  10
  12   8  -6 3424.62 217.369   9
 -12  -8   6 3052.84 249.404   8
  12   8  -6 3080.42 228.921  10
  12   8  -5 1323.52 178.278   9
 -12  -8   5 1179.87 176.979   8
  12   8  -5 1456.64 165.144  10
  12   8  -4 704.750 153.604   9
 -12  -8   4 862.251 164.481   8
  12   8  -3 818.905 163.115   9
 -12  -8   3 699.556 152.375   8
  12   8  -2 1624.34 225.263   9
 -12  -8   2 1829.39 209.536   8
  12   8  -1 3098.24 297.773   9
  12   8   0 2722.48 273.249   9
  12   8   1 113.623 95.9509   9
 -12   8  -1 247.222 87.6210  10
  12   8   2 806.371 142.532   9
 -12   8  -2 544.385 127.036  10
 -12   8  -3 530.264 118.600  10
 -12   8  -4 9959.90 401.530  10
 -12   8  -5 1222.90 135.022  10
 -13   1  15 16564.7 534.076  11
 -13   1  14 9929.33 533.083  11
 -13   1  13 66099.6 1546.83  11
 -13  -1  12 647.930 220.807   5
 -13   1  12 1238.71 265.573   5
 -13   1  12 751.430 203.042  11
 -13  -1  12 835.612 193.942  11
 -13  -1  11 6032.72 507.700   5
 -13   1  11 6511.93 538.971   5
 -13   1  11 6244.20 525.867  11
 -13  -1  11 7085.70 497.858  11
 -13  -1  10 187.668 124.629   5
 -13   1  10 266.693 167.228   5
 -13  -1  10 279.814 157.492   3
 -13  -1  10 167.201 78.3121  11
 -13   1  10-125.942 75.2350  11
 -13  -1   9 12751.0 933.323   3
 -13   1   9 13037.6 871.561   3
  13   1  -9 13579.5 903.515   1
 -13   1   9 13437.3 723.656  11
 -13  -1   9 13066.5 691.159   5
 -13   1   9 12629.9 689.863   5
 -13  -1   8 4220.95 517.735   3
  13   1  -8 4452.31 509.923   1
 -13   1   8 3977.96 469.997   3
 -13  -1   7 128775. 2635.16   3
  13   1  -7 131911. 2541.36   1
 -13   1   7 128438. 2517.71   3
 -13  -1   6 234.529 148.117   3
  13   1  -6 155.154 87.2059   1
 -13   1   6 343.060 144.912   3
  13   1  -5 177.408 83.9831   2
  13   1  -5 110.281 129.264   1
 -13   1   5 244.806 138.926   3
 -13  -1   5 300.504 143.296   3
 -13  -1   4 31828.7 1081.81   3
  13   1  -4 32264.3 851.644   2
  13  -1  -3 36273.7 609.839   2
 -13  -1   3 35199.0 1080.05   3
  13   1  -3 36262.8 923.691   2
  13   1  -2 1680.93 218.960   2
  13  -1  -2 1823.74 180.017   2
  13   1  -1 6254.30 416.568   2
  13  -1  -1 6599.70 376.481   2
 -13  -1   1 6380.33 415.689   3
  13   1   0 27667.6 911.314   2
  13  -1   0 28210.9 860.113   2
  13   1   1 69146.0 1536.80   2
  13  -1   1 71931.7 1500.39   2
  13   1   2 2945.39 349.712   2
  13  -1   2 3129.61 352.620   2
  13   1   3 16889.4 855.732   2
  13  -1   3 17840.3 879.871   2
  13   1   4 15974.7 798.014   4
  13   1   4 14661.4 843.100   2
  13   1   5 41310.7 1361.35   4
  13   1   5 36222.3 1406.27   2
  13   1   6 5443.44 397.827   7
  13   1   6 5346.87 572.969   2
  13   1   6 5463.33 426.854   6
  13  -1   6 5797.17 427.014   6
 -13   1  -7 14388.0 993.247   1
  13   1   7 14652.1 670.808   7
  13   1   7 15376.3 983.866   2
  13   1   7 13564.6 693.672   6
  13  -1   7 13845.5 695.504   6
  13   1   8 2420.54 319.994   6
  13  -1   8 1931.35 287.173   6
  13  -1   9 7208.23 482.092   7
  13  -1   9 6457.73 496.866   6
  13   1   9 6462.50 495.900   6
  13  -1  10 789.345 203.857   6
  13  -1  10 894.219 163.156   7
  13   1  10 817.567 191.756   6
  13   1  11 968.339 185.961   6
  13  -1  11 1044.37 183.903   6
  13  -1  12 1257.62 156.536   6
 -13   3  15 41.1455 56.4078  11
 -13   3  14 183.294 110.680  11
 -13   3  13-152.185 129.331  11
 -13   3  12 5551.44 481.639  11
 -13   3  11 338.320 127.990   5
 -13   3  11-59.2538 155.563  11
 -13   3  10 9085.82 658.029  11
 -13  -3  10 11086.5 612.074   5
 -13   3  10 9845.58 609.333   5
 -13   3   9 113568. 2233.68  11
  13   3  -9 118618. 2968.57   1
  13   3  -8 7971.08 758.010   1
  13   3  -7 62393.0 2052.74   1
  13   3  -7 69179.8 1815.48   2
  13   3  -6 6107.45 621.790   1
 -13  -3   6 6920.99 643.832   3
  13   3  -6 6378.68 546.872   2
 -13   3   6 6944.64 615.903   3
  13   3  -5 5287.40 494.712   2
  13   3  -5 5116.50 551.232   1
 -13  -3   4 7445.88 582.289   3
  13   3  -4 7448.89 581.026   2
 -13  -3   3 5347.45 450.412   3
  13   3  -3 4579.29 442.553   2
 -13  -3   2 11249.2 595.370   3
  13   3  -2 10114.0 662.666   2
  13   3  -1 54574.6 1544.21   2
  13   3   0 48765.4 1480.17   2
 -13   3   0 53699.2 1255.84   1
 -13   3  -1 48691.3 1332.54   1
  13   3   1 44913.4 1459.72   2
 -13   3  -2 10954.2 693.110   1
  13   3   2 10811.4 737.181   2
 -13   3  -3 8010.06 652.133   1
  13   3   3 7331.83 637.978   2
 -13   3  -4 25056.5 1207.86   1
  13   3   4 24381.3 1174.48   2
 -13   3  -5 6882.79 674.856   1
  13   3   5 7745.96 689.978   4
  13   3   5 7686.95 679.253   2
  13   3   5 8733.87 504.826   7
  13   3   5 7424.42 500.140   6
 -13   3  -5 7955.78 507.158  10
  13   3   6-42.8348 141.609   6
 -13   3  -6 111.304 92.2508  10
  13  -3   7 1245.66 236.911   6
  13  -3   8 4207.48 406.296   6
  13  -3   9 2848.82 312.057   6
  13  -3  10 24389.0 786.184   6
  13  -3  10 24859.5 752.738   7
  13  -3  11 4105.72 270.694   6
  13  -3  11 3307.77 206.257   7
 -13   5  12-141.069 98.8408  11
  13   5 -12 123.045 78.0827  10
 -13   5  11 28480.2 877.680  11
  13   5 -11 27197.9 872.128  10
 -13   5  10 39630.9 1120.63  11
 -13  -5  10 39280.3 1013.92   8
 -13  -5   9 29293.8 964.315   8
 -13   5   9 31468.4 1048.07  11
 -13  -5   8 7739.01 522.411   8
 -13   5   8 8956.95 581.732  11
 -13  -5   7 15719.6 740.586   8
 -13  -5   6 9111.29 563.737   8
 -13  -5   5 34.9385 73.4588   8
  13   5  -5 274.947 152.535   2
 -13  -5   4 1068.56 181.522   8
  13   5  -4 1095.28 327.129   2
 -13  -5   3 2766.38 307.562   8
  13   5  -3 2796.01 417.200   2
  13   5  -2 9296.77 778.504   2
 -13  -5   2 9285.98 536.405   8
 -13   5   2 9021.26 533.401   9
 -13   5   1 3978.67 336.823  10
  13   5  -1 4067.74 503.027   2
 -13   5   1 3860.63 352.786   9
  13   5   0 11499.4 853.350   2
 -13   5   0 11840.0 613.544  10
  13   5   1 290.758 147.999   2
 -13   5  -1 339.497 141.548  10
  13   5   2 33997.5 1460.86   2
 -13   5  -2 30889.9 1058.22  10
 -13   5  -3 59698.3 1496.62  10
 -13   5  -4 5603.98 466.570  10
 -13   5  -5 13918.7 725.268  10
 -13   5  -6 2086.00 285.055  10
 -13   5  -7 1909.64 249.931  10
  13  -5   8 9404.37 485.502   6
 -13   5  -8 11697.9 516.177  10
  13  -5   9 3313.89 244.429   6
  13  -5  10 201.617 67.2863   7
  13   7 -10 1587.83 169.185  10
  13   7  -9 829.181 160.117  10
 -13  -7   8 255.630 114.222   8
  13   7  -8 189.198 124.125  10
 -13  -7   7 27301.2 867.531   8
  13   7  -7 27057.6 886.307  10
  13   7  -6 360.307 112.851   9
 -13  -7   6 129.923 108.830   8
  13   7  -6 212.952 109.284  10
 -13  -7   5 13435.8 652.825   8
 -13  -7   4 840.102 182.029   8
 -13  -7   3 12161.7 624.732   8
 -13  -7   2 17785.7 734.814   8
 -13  -7   1 2150.15 254.091   8
 -13   7   0 252.773 129.702  10
 -13   7  -1-57.2922 91.4236  10
 -13   7  -2 13334.6 649.372  10
 -13   7  -3 33777.5 1010.53  10
 -13   7  -4 945.779 191.423  10
 -13   7  -5 235.847 109.736  10
 -13   7  -6 2637.14 236.503  10
 -13   7  -7 51.9994 53.6588  10
  13   9  -2 21452.7 474.499   9
 -14   0  15-5.39953 32.1496  11
 -14   0  14 72594.9 1329.95  11
 -14   0  13 64.5515 124.992  11
 -14   0  12 2326.08 326.941  11
 -14   0  12 1639.99 296.824   5
 -14   0  11-119.989 128.451   5
 -14   0  11-313.838 171.751  11
 -14   0  10 568.969 190.835   5
 -14   0  10 754.676 178.503  11
 -14   0  10 793.730 290.587   3
 -14   0   9 307.600 130.814   5
 -14   0   9 291.399 183.641   3
 -14   0   8 3348.34 445.405   3
  14   0  -7-0.53521 95.8918   1
 -14   0   7-131.495 112.377   3
 -14   0   6 40061.0 1370.34   3
 -14   0   5 78.5968 113.833   3
  14   0  -4 999999. 3725.79   2
 -14   0   4 978635. 6265.47   3
  14   0  -3 44.6567 56.8131   2
  14   0  -2 346736. 2712.91   2
  14   0  -1 38.4451 63.6679   2
  14   0   0 69072.5 1418.49   2
  14   0   1 68.7112 78.4752   2
  14   0   2 224682. 2976.41   2
  14   0   3-6.26926 92.2735   2
  14   0   4 12098.8 796.773   2
  14   0   5-26.6679 124.407   2
  14   0   6 12068.1 616.524   7
  14   0   6 12727.4 635.739   6
  14   0   7 7.97535 97.9729   7
  14   0   7-77.5138 134.513   6
  14   0   8 35821.6 1079.06   7
  14   0   8 33853.9 1111.52   6
  14   0   9-86.8842 113.022   7
  14   0   9-81.9699 119.976   6
  14   0  10 1832.91 253.149   6
  14   0  11-5.11798 81.9190   6
 -14   2  15 1032.24 145.323  11
 -14   2  14 151.259 109.228  11
 -14   2  13 510.488 181.502  11
 -14  -2  12 1314.11 253.912   5
 -14   2  12 1375.71 250.084   5
 -14   2  12 1387.45 265.962  11
 -14   2  11 42240.1 1297.36   5
 -14  -2  11 43130.4 1284.86   5
 -14   2  11 41251.8 1359.57  11
 -14   2  10 65973.1 1728.32  11
 -14  -2  10 67621.4 1601.24   5
 -14   2  10 67690.7 1636.98   5
 -14  -2   9 13215.7 977.536   3
 -14   2   9 11683.3 711.192  11
  14   2  -9 12645.3 931.897   1
 -14  -2   9 12735.4 678.647   5
 -14   2   9 11661.9 661.269   5
  14   2  -8 5793.68 601.108   1
 -14  -2   8 5352.47 603.262   3
 -14   2   8 5882.89 571.864   3
 -14  -2   7 874.770 249.841   3
 -14   2   7 940.131 234.936   3
 -14  -2   6 12352.4 818.500   3
 -14   2   6 13114.5 825.803   3
  14   2  -6 12099.8 812.663   1
  14   2  -6 13776.1 705.833   2
 -14  -2   5 39505.3 1367.62   3
  14   2  -5 42321.5 1219.52   2
  14   2  -5 39760.2 1405.90   1
 -14  -2   4 42311.4 1324.58   3
  14   2  -4 41869.9 1199.97   2
  14   2  -3 5.30899 104.718   2
 -14  -2   3 156.054 99.4676   3
 -14  -2   2 14956.3 678.164   3
  14   2  -2 15094.8 731.336   2
  14   2  -1 287.197 155.404   2
 -14  -2   1 254.762 92.4356   3
  14   2   0 105740. 2023.68   2
  14   2   1 11370.1 696.062   2
  14   2   2 75704.9 1876.25   2
  14   2   3 309.827 168.548   2
  14   2   4 11423.7 785.875   2
 -14   2  -5 4340.08 527.874   1
  14   2   5 4605.00 510.422   4
  14   2   5 3800.14 497.409   2
  14   2   5 4530.55 359.720   7
  14   2   5 4194.02 364.993   6
 -14   2  -6 30483.0 1449.27   1
  14   2   6 32670.0 1359.21   4
  14   2   6 32372.8 975.842   7
  14   2   6 32139.3 1419.14   2
  14   2   6 31211.3 1037.79   6
  14  -2   6 32105.2 1045.68   6
  14   2   7 1479.81 245.401   6
  14  -2   7 1555.40 266.759   6
  14   2   8 79828.9 1715.67   6
  14  -2   8 80773.4 1689.36   6
  14  -2   9 1442.56 235.697   7
  14  -2   9 1547.71 251.319   6
  14   2   9 1456.15 251.374   6
  14  -2  10 1023.25 182.474   7
  14  -2  10 1139.14 192.309   6
  14  -2  11-24.9361 76.1224   6
 -14   4  14 4552.38 251.293  11
 -14   4  13 161.871 115.118  11
 -14   4  12 1613.59 249.802  11
 -14   4  11 27651.7 1017.73  11
 -14   4  10 78027.5 1794.92  11
 -14  -4   9 44191.2 1158.27   8
 -14   4   9 41972.2 1355.19  11
 -14   4   8 82449.3 1864.26  11
 -14  -4   8 80144.9 1589.87   8
 -14  -4   7 14277.2 675.368   8
  14   4  -7 14272.2 914.945   2
  14   4  -7 14679.0 1051.39   1
 -14  -4   6 1639.91 247.776   8
  14   4  -6 1580.17 338.282   2
  14   4  -5 44605.4 1611.24   2
  14   4  -4 5434.44 569.680   2
  14   4  -3 18909.7 1032.68   2
  14   4  -2 413.715 150.951   2
  14   4  -1 1325.79 286.035   2
  14   4   0 165.732 155.493   2
  14   4   1 259.532 162.171   2
  14   4   2 22816.4 1165.48   2
 -14   4  -2 24174.4 887.243  10
  14   4   3 18973.9 1083.78   2
  14   4   3 20194.5 779.616   7
 -14   4  -3 19068.2 810.586  10
  14   4   4-39.9958 92.9953   7
 -14   4  -4 152.781 100.360  10
 -14   4  -5 1605.46 253.897  10
 -14   4  -6 23153.4 891.673  10
  14  -4   7 9921.52 579.975   6
 -14   4  -7 10164.0 566.159  10
 -14   4  -8 145.154 81.7074  10
  14  -4   8 233.908 146.794   6
  14  -4   9 7808.92 429.953   6
  14  -4  10 10707.4 418.607   7
  14  -4  10 9956.60 394.900   6
  14   6 -11 1466.86 187.774  10
  14   6 -10 2763.14 285.934  10
 -14  -6   9 1019.55 189.138   8
 -14  -6   8 7943.16 511.709   8
 -14  -6   7 12618.3 659.257   8
 -14  -6   6 2684.09 326.615   8
 -14  -6   5 4946.03 429.235   8
 -14  -6   4 16767.3 768.977   8
 -14  -6   3 1910.25 279.816   8
 -14  -6   2 59.3646 77.4520   8
 -14  -6   1 6144.19 450.506   8
 -14   6   1 6117.16 459.913  10
 -14  -6   0 6259.82 440.518   8
 -14   6   0 5245.63 438.434  10
 -14   6  -1 1360.16 238.892  10
 -14   6  -2 933.032 203.180  10
 -14   6  -3 8707.32 573.164  10
 -14   6  -4 20729.4 859.476  10
 -14   6  -5 7145.99 485.761  10
 -14   6  -6 1226.16 199.495  10
  14  -6   6 735.179 124.057   6
  14  -6   7 309.457 99.3241   6
 -14   6  -7 640.770 138.458  10
 -14   6  -8 120.881 59.0551  10
  14   8  -7 108.924 50.5993  10
  14   8  -6 3429.00 201.441   9
 -14  -8   6 3457.93 254.332   8
  14   8  -6 3487.18 224.199  10
  14   8  -5 1279.35 165.272   9
 -14  -8   5 1123.65 165.442   8
  14   8  -4 190.500 100.856   9
 -14  -8   4 185.175 94.9027   8
  14   8  -3 6577.64 399.647   9
 -14  -8   3 6773.65 371.711   8
  14   8  -2 347.411 118.007   9
 -14  -8   2 252.591 109.960   8
  14   8  -1 9943.91 494.663   9
  14   8   0 124.067 113.733   9
  14   8   1 314.380 110.227   9
 -14   8  -1 244.259 77.9089  10
  14   8   2 5972.40 304.342   9
 -14   8  -2 5423.10 307.185  10
 -14   8  -3 1115.64 145.361  10
 -14   8  -4 1039.43 125.406  10
 -15   1  15 314.103 106.660  11
 -15   1  14 1071.76 200.337  11
 -15   1  13 12330.3 666.306  11
 -15   1  13 12631.4 683.700   5
 -15   1  12 24216.0 992.216  11
 -15  -1  12 24391.3 988.838   5
 -15   1  12 23650.1 989.149   5
 -15  -1  11 5788.97 453.204  11
 -15   1  11 5147.40 496.386  11
 -15  -1  11 4827.78 472.855   5
 -15   1  11 4795.16 469.702   5
 -15  -1  10 894.333 217.530   5
 -15   1  10 916.909 228.424   5
 -15   1  10 1109.58 227.383  11
 -15  -1  10 1104.40 280.552   3
 -15  -1   9 13040.4 946.117   3
 -15   1   9 13872.3 736.375   5
 -15   1   9 13267.8 910.760   3
  15   1  -9 13813.9 894.314   1
 -15  -1   9 13857.5 726.173   5
 -15  -1   8 17518.0 1046.45   3
 -15   1   8 18743.4 1043.26   3
  15   1  -8 18506.4 1015.03   1
  15   1  -7 99.5461 142.874   1
 -15  -1   7 260.319 134.020   3
 -15   1   7 92.0279 91.1907   3
 -15  -1   6 15020.1 882.443   3
 -15   1   6 15458.4 893.581   3
  15   1  -5 627.569 130.782   2
 -15   1   5 504.598 174.494   3
  15   1  -4 904.877 169.313   2
 -15  -1   4 793.457 207.834   3
  15   1  -3 150084. 2049.67   2
 -15  -1   3 149419. 2379.29   3
  15   1  -2 89776.7 1621.73   2
  15  -1  -2 89233.1 1369.84   2
 -15  -1   2 90948.7 1775.21   3
  15  -1  -1 54653.4 1193.84   2
 -15  -1   1 56307.5 1328.91   3
  15   1   0 7017.71 502.600   2
  15  -1   0 7111.12 475.321   2
  15   1   1 27917.9 1045.11   2
  15  -1   1 27691.7 1005.13   2
  15   1   2 82148.3 1910.51   2
  15  -1   2 85591.9 1898.16   2
  15   1   3 688.198 200.475   2
  15  -1   3 591.867 192.058   2
  15   1   4 1917.31 292.535   4
  15   1   4 1756.65 316.349   2
  15   1   5 2916.51 298.940   7
  15   1   5 2920.81 442.473   2
  15   1   6 11176.8 601.232   7
  15   1   6 11798.7 629.421   6
  15  -1   6 11795.5 627.250   6
  15   1   6 10778.0 831.829   2
  15  -1   7 56479.0 1404.10   6
  15   1   7 58181.7 1363.88   7
  15   1   7 56299.4 1422.15   6
  15   1   8 1430.54 221.037   7
  15  -1   8 880.549 195.822   7
  15   1   8 1749.87 263.272   6
  15  -1   8 1348.47 248.828   6
  15  -1   9 908.334 190.331   7
  15   1   9 673.637 187.870   6
  15  -1   9 939.644 197.375   6
  15  -1  10 2945.71 256.469   7
  15   1  10 2513.25 284.461   6
  15  -1  10 2692.85 286.301   6
  15  -1  11 77.0905 79.8006   6
 -15   3  14 319.831 123.469  11
 -15   3  13 2955.86 323.355  11
 -15   3  12 480.017 177.896  11
 -15   3  11 6259.56 531.673  11
 -15  -3  11 7243.94 488.771   5
 -15   3  11 6910.57 497.347   5
 -15  -3  10 29158.0 985.510   5
 -15   3  10 27397.7 1001.54   5
 -15   3   9 28876.3 1143.13  11
 -15   3   9 31400.8 1056.32   5
  15   3  -8 1085.37 303.080   1
  15   3  -7 5948.56 652.557   1
 -15  -3   7 5925.92 640.572   3
 -15   3   7 6426.71 628.870   3
 -15  -3   6 37943.7 1522.92   3
 -15   3   6 38152.9 1470.69   3
  15   3  -6 40181.4 1400.34   2
 -15  -3   5 5579.88 556.403   3
  15   3  -5 4969.68 500.723   2
 -15  -3   4 28252.6 1137.00   3
  15   3  -4 27653.0 1141.93   2
 -15  -3   3 15105.3 779.573   3
  15   3  -3 14550.4 823.031   2
 -15  -3   2 31604.9 1022.53   3
  15   3  -2 27509.0 1138.27   2
  15   3  -1 1180.81 252.377   2
  15   3   0 6966.77 604.863   2
  15   3   1-1.34534 115.506   2
 -15   3  -2 21687.0 1025.99   1
  15   3   2 20139.7 1052.55   2
 -15   3  -3 2944.17 398.504   1
  15   3   3 3117.96 448.510   2
 -15   3  -4 24279.9 1232.64   1
  15   3   4 23524.3 1195.70   2
  15   3   4 24894.2 862.574   7
 -15   3  -4 23984.1 865.683  10
 -15   3  -5 3628.99 488.690   1
  15   3   5 4088.40 535.435   4
  15   3   5 3196.30 321.833   7
  15   3   5 3629.42 499.998   2
 -15   3  -5 3542.89 335.240  10
 -15   3  -6 30025.1 972.861  10
  15  -3   6 31987.2 1047.85   6
  15  -3   7 3.16719 58.2256   6
  15  -3   8 3860.85 359.415   6
  15  -3   9 2336.92 275.117   7
  15  -3   9 2268.55 263.265   6
  15  -3  10 54880.9 1008.95   7
  15  -3  10 56843.4 1045.21   6
  15   5 -12 6079.08 346.243  10
 -15   5  12 5777.85 333.926  11
 -15   5  11 1090.98 190.917  11
 -15  -5  10 7356.71 442.793   8
 -15   5  10 7930.15 509.351  11
 -15  -5   9 1030.33 197.952   8
 -15   5   9 1044.42 234.345  11
 -15  -5   8 1106.97 209.591   8
 -15   5   8 1425.82 269.666  11
 -15  -5   7 3048.04 346.866   8
 -15  -5   6 5026.32 430.987   8
 -15  -5   5 8839.85 551.620   8
 -15  -5   4 1088.93 223.354   8
  15   5  -4 1312.56 293.772   2
 -15  -5   3 284.873 130.355   8
  15   5  -3 148.850 164.049   2
 -15   5   2 7687.22 484.035  10
  15   5  -2 7033.39 709.080   2
  15   5  -1 821.282 260.837   2
 -15   5   1 625.026 158.626  10
  15   5   0 9526.22 802.464   2
 -15   5   0 8901.98 550.170  10
 -15   5  -1 2785.99 315.383  10
 -15   5  -2 1019.70 218.088  10
 -15   5  -3 97.9926 118.134  10
 -15   5  -4 22734.5 926.570  10
 -15   5  -5 3079.98 337.611  10
  15  -5   6-132.153 113.846   6
 -15   5  -6 417.358 148.188  10
  15  -5   7 10598.2 503.572   6
 -15   5  -7 11481.4 548.581  10
 -15   5  -8 130.150 87.5865  10
  15  -5   8 24.5799 59.9346   6
  15  -5   9 6487.36 321.415   7
  15   7 -10 150.774 77.6989  10
  15   7  -9 956.485 160.925  10
 -15  -7   8 249.388 99.6405   8
  15   7  -8 53.1514 100.402  10
 -15  -7   7 420.770 148.389   8
  15   7  -7 537.386 148.798  10
 -15  -7   6 1419.77 228.675   8
 -15  -7   5 30852.4 963.252   8
 -15  -7   4 5254.92 406.591   8
 -15  -7   3 4800.60 399.004   8
 -15  -7   2 458.556 143.617   8
 -15  -7   1 3795.70 327.067   8
 -15   7   1 3718.73 331.416  10
 -15   7   0-8.50370 89.5274  10
 -15   7  -1 1066.20 200.120  10
 -15   7  -2 869.724 189.533  10
  15   7   3 1620.37 185.263   9
 -15   7  -3 1499.97 224.779  10
 -15   7  -4 9035.83 481.887  10
 -15   7  -5 2338.15 234.780  10
 -15   7  -6 451.642 95.9925  10
 -16   0  15 111.032 40.1407  11
 -16   0  14 32551.4 878.710  11
 -16   0  13 19.9652 114.657   5
 -16   0  13 286.879 149.770  11
 -16   0  12 34507.9 1139.47  11
 -16   0  12 31386.1 1146.27   5
 -16   0  11-86.4877 129.230   5
 -16   0  11-79.4847 103.322  11
 -16   0  10 1583.96 339.160   3
 -16   0  10 1567.19 269.031  11
 -16   0  10 2270.98 324.966   5
 -16   0   9-86.2886 92.7956   5
 -16   0   9-185.479 112.146   3
 -16   0   8-131.087 108.769   3
 -16   0   7-40.8852 116.688   3
 -16   0   6 1679.00 312.656   3
 -16   0   5 2328.92 354.498   3
 -16   0   4 13652.8 794.850   3
  16   0  -3 198.757 79.6702   2
  16   0  -2 40045.1 1025.02   2
  16   0  -1-62.6756 72.8734   2
  16   0   0 55537.6 1378.09   2
  16   0   1 198.634 119.038   2
  16   0   2 3328.57 393.619   2
  16   0   3-44.0194 114.713   2
  16   0   4 1869.79 330.592   2
  16   0   5 50.1191 86.2896   6
  16   0   5 42.9310 101.920   7
  16   0   5 345.552 159.662   2
  16   0   6 10224.9 595.627   7
  16   0   6 10193.6 579.720   6
  16   0   7-36.2814 81.9571   6
  16   0   7-35.0031 101.785   7
  16   0   8 3490.01 347.396   7
  16   0   8 3261.77 357.699   6
  16   0   9 80.5783 118.893   6
  16   0   9 27.4103 88.0713   7
  16   0  10 182.688 111.069   6
  16   0  11-28.1628 74.5649   6
 -16   2  15 0.61175 68.6900  11
 -16   2  14 606.107 159.196  11
 -16   2  13 213.990 152.603  11
 -16   2  12 12539.5 718.906  11
 -16  -2  12 13714.0 706.860   5
 -16   2  12 13068.8 702.097   5
 -16  -2  11 1539.02 270.774   5
 -16   2  11 1470.50 269.930   5
 -16   2  11 1690.88 304.254  11
 -16   2  10 25580.9 1084.03  11
 -16  -2  10 26396.8 1013.56   5
 -16   2  10 25855.6 1031.33   5
 -16   2   9 6835.20 523.826   5
 -16  -2   9 8115.24 766.994   3
  16   2  -9 7239.12 688.938   1
 -16  -2   9 7056.56 520.921   5
 -16  -2   8-110.292 117.321   3
 -16   2   8 29.7215 86.7693   3
  16   2  -8 12.4140 135.409   1
 -16  -2   7 5161.39 571.658   3
 -16   2   7 5580.26 571.231   3
 -16  -2   6 23178.7 1147.20   3
 -16   2   6 26282.2 1225.90   3
 -16  -2   5 3758.53 430.703   3
  16   2  -5 3981.82 384.356   2
 -16  -2   4 650.704 186.702   3
  16   2  -4 715.314 176.354   2
 -16  -2   3 24.5956 97.2185   3
  16   2  -3 170.200 109.479   2
  16   2  -2 15709.3 795.643   2
 -16  -2   2 17213.4 773.522   3
  16   2  -1 14692.5 784.777   2
 -16  -2   1 16387.0 704.430   3
  16   2   0 32.2950 97.8451   2
  16   2   1 5627.11 532.892   2
  16   2   2 5229.59 534.951   2
  16   2   3 3569.09 467.290   2
  16   2   4 15819.5 975.977   2
  16   2   4 17500.6 715.427   7
 -16   2  -5 20028.1 1154.41   1
  16   2   5 22791.3 1147.28   4
  16   2   5 21738.0 825.939   7
  16   2   5 20227.0 1133.85   2
  16   2   5 22014.7 851.357   6
  16  -2   5 23689.9 856.502   6
  16   2   6 3960.20 373.024   7
  16   2   6 3964.15 391.820   6
  16  -2   6 4470.85 385.709   6
  16   2   7 343.443 136.050   7
  16   2   7 364.937 155.392   6
  16  -2   7 441.877 136.928   6
  16  -2   8 9612.49 581.461   7
  16  -2   8 10254.6 582.893   6
  16   2   8 9936.67 599.690   6
  16  -2   9 18832.1 732.205   7
  16  -2   9 18979.6 734.931   6
  16  -2  10 3323.47 265.433   7
  16  -2  10 3154.68 272.767   6
  16  -2  11 6356.08 286.334   6
 -16   4  14 1.20904 47.2414  11
 -16   4  13 1594.79 204.948  11
 -16   4  12 1770.10 263.260  11
 -16   4  11 96.6930 116.445  11
 -16   4  10 8359.48 600.565  11
 -16  -4   9 30713.6 959.156   8
 -16   4   9 27869.8 1114.05  11
 -16  -4   8 62560.3 1414.63   8
 -16   4   8 64825.3 1678.23  11
 -16  -4   7 271.657 137.722   8
 -16  -4   6 54402.1 1315.06   8
  16   4  -6 53848.8 1783.90   2
  16   4  -5 626.146 217.493   2
  16   4  -4 10447.7 786.243   2
  16   4  -3 424.399 167.378   2
  16   4  -2 6441.79 611.553   2
  16   4  -1 16857.7 1016.18   2
  16   4   0 29438.2 1349.02   2
  16   4   0 30945.3 962.852   7
 -16   4   0 30667.7 971.780  10
  16   4   1 8190.54 708.301   2
  16   4   1 8034.94 504.130   7
 -16   4  -1 7596.62 504.213  10
  16   4   2 11908.0 876.272   2
  16   4   2 13010.2 648.921   7
 -16   4  -2 12197.4 648.117  10
  16   4   3 2572.98 291.549   7
  16   4   3 2878.13 440.032   2
 -16   4  -3 2424.53 309.784  10
  16   4   4 984.312 184.060   7
 -16   4  -4 931.373 200.058  10
  16   4   5 4212.79 363.318   7
 -16   4  -5 3854.14 383.593  10
  16  -4   6 11448.1 594.734   6
 -16   4  -6 10177.8 582.352  10
 -16   4  -7 8808.69 499.151  10
  16  -4   7 9077.23 511.662   6
  16  -4   8 19548.6 677.262   6
  16  -4   9 8536.17 424.394   7
  16  -4   9 7196.17 348.713   6
  16  -4  10 3395.40 193.767   7
  16   6 -11 1555.37 181.957  10
 -16  -6  10 851.834 140.785   8
 -16  -6   9 21248.3 734.761   8
 -16  -6   8 621.339 167.886   8
 -16  -6   7 424.877 172.863   8
 -16  -6   6 3820.81 378.561   8
 -16  -6   5 1802.55 280.110   8
 -16  -6   4 22232.9 883.869   8
 -16  -6   3 2950.73 331.663   8
 -16  -6   2 177.232 132.120   8
 -16   6   2 151.910 109.552  10
 -16  -6   1 6086.70 449.493   8
 -16   6   1 5995.07 453.083  10
 -16  -6   0 266.129 109.471   8
 -16   6   0-15.6471 87.1717  10
 -16   6  -1 2274.03 302.025  10
 -16   6  -2-17.8585 109.985  10
 -16   6  -3 6263.95 483.552  10
 -16   6  -4 945.828 218.736  10
 -16   6  -5 619.653 145.109  10
 -16   6  -6 4323.36 326.338  10
 -16   6  -7 6218.50 318.260  10
 -16  -8   6 59.6085 64.8267   8
  16   8  -5 395.587 103.593   9
 -16  -8   5 251.160 94.6792   8
  16   8  -4 9176.80 423.484   9
 -16  -8   4 9136.06 406.114   8
  16   8  -3 1226.07 174.700   9
 -16  -8   3 1001.43 143.135   8
  16   8  -2 514.794 124.457   9
 -16  -8   2 543.956 109.888   8
  16   8  -1 196.419 94.7236   9
  16   8   0 902.096 151.100   9
  16   8   1 29966.8 686.660   9
 -16   8  -1 28047.3 623.014  10
 -16   8  -2 1395.56 150.821  10
 -16   8  -3 1041.88 123.073  10
 -17   1  15 7.03584 73.2591  11
 -17   1  14 6736.52 428.209  11
 -17   1  13 5620.61 448.983  11
 -17  -1  13 5658.79 458.332   5
 -17   1  13 5350.00 451.161   5
 -17  -1  12 19017.8 875.083   5
 -17   1  12 18935.9 883.630   5
 -17   1  12 19360.0 888.346  11
 -17   1  11 62978.3 1670.19  11
 -17  -1  11 63137.4 1634.86   5
 -17   1  11 61082.0 1627.41   5
 -17   1  10 3251.27 400.128  11
 -17  -1  10 3023.82 372.961   5
 -17   1  10 2901.18 372.913   5
 -17  -1   9 27577.4 1383.35   3
 -17   1   9 26835.4 1342.37   3
 -17  -1   9 26803.5 1032.13   5
 -17   1   9 27727.3 1064.84   5
 -17  -1   8 84.1500 138.210   3
 -17   1   8 121.395 115.122   3
 -17  -1   7 4860.95 545.903   3
 -17   1   7 4885.44 546.049   3
 -17  -1   6 721.660 208.839   3
 -17   1   6 273.219 148.522   3
 -17   1   5 355.752 202.084   3
 -17  -1   5 290.763 136.287   3
  17   1  -4 32973.0 973.816   2
 -17  -1   4 29521.7 1188.87   3
  17   1  -3 29522.7 958.002   2
 -17  -1   3 29138.0 1118.88   3
  17   1  -2 19104.1 808.439   2
  17  -1  -2 19966.4 714.034   2
 -17  -1   2 20523.4 912.057   3
  17   1  -1 40080.2 1224.09   2
  17  -1  -1 41443.9 1135.29   2
 -17  -1   1 42858.2 1257.19   3
  17   1   0 16428.6 821.814   2
  17  -1   0 15952.9 764.271   2
  17   1   1 135467. 2482.54   2
  17  -1   1 137150. 2403.72   2
  17   1   2 81.9247 151.193   2
  17  -1   2 164.728 130.319   2
  17   1   3 3623.05 447.169   2
  17  -1   3 3415.01 431.413   2
  17   1   4 1181.10 208.450   7
  17   1   4 1122.61 264.658   2
  17  -1   5 83474.3 1574.80   6
  17   1   5 80270.2 1612.07   7
  17   1   5 77479.7 2235.43   2
  17   1   5 84844.2 1627.73   6
  17   1   6 2272.73 291.243   7
  17  -1   6 2144.18 296.746   7
  17   1   6 2213.25 297.446   6
  17  -1   6 2460.28 297.238   6
  17   1   7 128.945 119.964   7
  17  -1   7 88.7962 97.0319   7
  17   1   7 204.290 116.486   6
  17  -1   7 53.3211 108.503   6
  17   1   8 4351.01 359.583   7
  17  -1   8 3965.51 377.135   7
  17   1   8 4038.91 388.020   6
  17  -1   8 4253.77 383.324   6
  17  -1   9 197.035 122.699   6
  17  -1   9 160.031 136.954   7
  17   1   9 338.457 139.277   6
  17  -1  10 1234.60 164.412   7
  17  -1  10 1111.72 176.418   6
  17  -1  11 662.909 111.581   6
 -17   3  14 9513.46 453.331  11
 -17   3  13 858.931 196.180  11
 -17   3  12 268.388 161.310  11
 -17   3  11 8842.66 633.412  11
 -17  -3  11 10745.0 587.743   5
 -17   3  11 10114.9 602.227   5
 -17   3  10 12015.4 756.006  11
 -17  -3  10 13388.3 676.191   5
 -17   3  10 12703.8 687.058   5
 -17   3   9 33689.7 1247.57  11
 -17   3   9 37541.7 1165.23   5
 -17  -3   8 80505.4 1498.28   8
 -17  -3   8 80036.2 2395.43   3
 -17  -3   7 198302. 2353.79   8
 -17  -3   7 198433. 3637.86   3
 -17   3   7 196067. 3475.39   3
 -17  -3   6 29685.4 1355.17   3
 -17   3   6 29040.2 1345.36   3
  17   3  -6 30827.2 1228.52   2
 -17  -3   5 17310.0 979.626   3
  17   3  -5 16945.2 919.224   2
 -17  -3   4 10920.6 730.980   3
  17   3  -4 9641.39 699.103   2
  17   3  -3 3815.87 438.813   2
 -17  -3   3 4296.02 427.674   3
  17   3  -2 17687.3 957.989   2
  17   3  -1 10982.5 772.125   2
  17   3   0 16397.6 950.223   2
  17   3   1 9040.04 719.924   2
 -17   3  -2 2413.19 373.632   1
  17   3   2 2122.73 275.183   7
  17   3   2 1860.71 345.105   2
 -17   3  -2 2123.43 266.341  10
 -17   3  -3 3766.46 464.417   1
  17   3   3 2574.45 305.377   7
 -17   3  -3 3202.86 334.206  10
  17   3   3 2939.45 425.306   2
 -17   3  -4 14477.1 954.014   1
  17   3   4 14183.0 948.216   2
  17   3   4 14205.4 685.842   7
 -17   3  -4 14347.0 692.103  10
  17   3   5 13178.5 665.681   7
  17  -3   5 14449.1 670.990   6
 -17   3  -5 12865.0 657.874  10
  17   3   6 7818.27 498.862   7
 -17   3  -6 7931.97 500.872  10
  17  -3   6 7687.62 497.895   6
  17  -3   7 28853.8 931.284   6
  17  -3   8 100.215 110.745   7
  17  -3   8 373.678 137.878   6
  17  -3   9 11671.8 523.515   7
  17  -3   9 11975.2 495.395   6
  17  -3  10 6849.96 307.127   7
  17  -3  10 6155.19 276.817   6
 -17   5  12 41.8084 75.8120  11
  17   5 -12 270.508 94.6425  10
 -17   5  11 600.760 154.643  11
 -17  -5  10 35386.8 923.606   8
 -17   5  10 33998.1 1025.55  11
 -17  -5   9 21707.3 803.518   8
 -17   5   9 22635.8 898.624  11
 -17  -5   8 17751.2 767.480   8
 -17   5   8 20484.0 890.828  11
 -17  -5   7 21722.5 870.510   8
 -17   5   7 26610.2 1016.63  11
 -17  -5   6 52483.3 1357.00   8
 -17  -5   5 8174.11 540.367   8
 -17  -5   4 4899.02 426.399   8
 -17   5   3 46.3297 81.7468  10
 -17   5   2 7925.79 517.255  10
 -17   5   1 3271.81 347.839  10
 -17   5   0 861.123 193.552  10
 -17   5  -1 8340.04 564.777  10
 -17   5  -2 3363.09 370.497  10
 -17   5  -3 1898.90 297.381  10
 -17   5  -4 46384.3 1301.66  10
 -17   5  -5 23396.0 891.771  10
 -17   5  -6 742.620 170.283  10
 -17   5  -7 2945.67 261.766  10
  17  -5   8 9820.62 425.241   7
  17   7 -10 31.6523 49.4558  10
  17   7  -9 775.640 145.122  10
 -17  -7   8 689.445 143.373   8
  17   7  -8 726.147 150.414  10
 -17  -7   7 1062.95 186.009   8
  17   7  -7 1019.70 173.046  10
 -17  -7   6 9692.38 513.380   8
 -17  -7   5 6592.63 442.355   8
 -17  -7   4 374.315 132.906   8
 -17  -7   3 16315.1 683.752   8
 -17  -7   2 162.954 112.100   8
 -17  -7   1 4399.28 335.810   8
 -17   7   1 4367.65 348.954  10
 -17   7   0 7411.39 459.342  10
 -17   7  -1 12920.3 603.057  10
 -17   7  -2 38.4143 101.481  10
 -17   7  -3 1682.79 223.238  10
 -17   7  -4 570.945 133.038  10
 -17   7  -5 530.842 107.487  10
 -18   0  14 15651.0 589.122  11
 -18   0  13 259.583 164.020   5
 -18   0  13-13.4346 101.484  11
 -18   0  12 70942.4 1616.99  11
 -18   0  12 67127.6 1667.72   5
 -18   0  11 50.7324 157.964   5
 -18   0  11-110.107 130.333  11
 -18   0  10 5489.59 480.679  11
 -18   0  10 4961.96 472.845   5
 -18   0   9 219.766 108.846   5
 -18   0   9 47.5055 102.418   3
 -18   0   8 17937.5 1101.30   3
 -18   0   7 58.8586 90.1668   3
 -18   0   6 77192.2 2106.50   3
 -18   0   5 75.9553 127.319   3
 -18   0   4 215.596 142.971   3
  18   0  -3 63.7433 77.5019   2
  18   0  -2 61010.5 1370.20   2
  18   0  -1 51.1872 73.2463   2
  18   0   0 80081.4 1791.82   2
  18   0   1 47.1066 80.3362   2
  18   0   2 439.865 188.667   2
  18   0   3 272.140 123.069   2
  18   0   4 287.867 118.015   7
  18   0   4 572.879 197.901   2
  18   0   5-225.766 137.542   7
  18   0   5-133.575 65.2011   6
  18   0   6 2697.58 333.317   7
  18   0   6 2988.88 337.165   6
  18   0   7-21.1768 102.394   6
  18   0   7 3.14517 107.468   7
  18   0   8 6424.23 453.487   7
  18   0   8 5898.82 442.668   6
  18   0   9 94.9659 84.4114   7
  18   0   9 40.9446 90.9998   6
  18   0  10 17031.3 584.930   6
 -18   2  15 782.218 123.055  11
 -18   2  14 3744.58 316.695  11
 -18   2  13 179.448 123.851  11
 -18   2  13 101.725 114.516   5
 -18  -2  12 151.737 105.899   5
 -18   2  12 94.6232 139.966   5
 -18   2  12 8.69263 112.766  11
 -18   2  11 5368.61 507.325  11
 -18  -2  11 5953.50 492.544   5
 -18   2  11 5700.29 496.664   5
 -18   2  10 4080.89 450.090  11
 -18  -2  10 4230.22 413.056   5
 -18   2  10 4463.32 432.689   5
 -18  -2   9 100556. 2734.03   3
 -18   2   9 101427. 2561.04   3
 -18  -2   9 98296.5 1949.12   5
 -18   2   9 95782.5 1975.16   5
 -18  -2   8 3638.82 502.460   3
 -18   2   8 3273.29 461.268   3
 -18  -2   8 2847.03 328.435   5
 -18   2   8 2662.59 332.224   5
 -18  -2   7 11335.3 858.663   3
 -18   2   7 10470.7 816.334   3
 -18  -2   6 140811. 2896.99   3
 -18   2   6 140619. 2971.26   3
  18   2  -5 58730.9 1507.16   2
 -18  -2   5 58954.7 1792.28   3
 -18  -2   4 864.491 196.231   3
  18   2  -4 1063.81 204.376   2
  18   2  -3 7048.92 556.543   2
 -18  -2   3 6933.23 545.583   3
 -18  -2   2 375.848 117.983   3
  18   2  -2 399.091 157.795   2
  18   2  -1 3951.76 432.339   2
  18   2   0 29667.3 1215.64   2
  18   2   1 3606.40 444.638   2
  18   2   2 11046.9 806.789   2
 -18   2  -3 1007.33 180.698  10
  18   2   3 852.605 182.308   7
  18   2   3 1140.24 262.369   2
  18   2   4 3878.11 469.026   4
  18   2   4 3921.89 362.045   7
  18   2   4 3274.90 464.404   2
  18   2   4 3787.24 351.124   6
 -18   2  -4 3701.66 340.079  10
  18   2   5 1597.93 238.080   7
  18   2   5 1710.97 259.766   6
  18   2   6 2880.55 320.975   7
  18   2   6 2734.75 329.174   6
  18  -2   6 3135.18 325.404   6
  18  -2   7 316.422 157.385   7
  18   2   7 54.3478 94.9764   7
  18   2   7-3.11101 91.5028   6
  18  -2   7-22.8589 105.179   6
  18  -2   8 860.579 195.130   7
  18  -2   8 1103.43 203.329   6
  18  -2   9 260.523 113.366   7
  18  -2   9 442.268 131.814   6
  18  -2  10 8411.44 338.891   7
  18  -2  10 8990.20 362.823   6
 -18   4  13 520.802 131.135  11
 -18   4  12 2572.69 295.454  11
 -18   4  11 183.100 161.122  11
 -18   4  10 1428.01 286.235  11
 -18  -4   9 53.1885 92.4460   8
 -18   4   9-171.848 169.178  11
 -18  -4   8 45961.6 1212.87   8
 -18  -4   7 21003.1 829.268   8
 -18  -4   6 86226.2 1691.37   8
 -18   4   6 91886.1 2438.52   3
  18   4  -6 86920.6 2253.56   2
  18   4  -5 30054.3 1348.05   2
  18   4  -4 80.9218 96.9126   2
 -18   4   4 224.772 122.561  10
  18   4  -3 63338.9 1952.07   2
 -18   4   3 63622.4 1384.91  10
  18   4  -2 5582.13 614.680   2
 -18   4   2 5476.38 425.856  10
  18   4  -1 491.465 173.523   2
 -18   4   1 139.035 94.2097  10
  18   4   0 201.815 115.966   7
  18   4   0 23.4247 48.1734   2
 -18   4   0 165.222 102.148  10
  18   4   1 7671.86 689.774   2
  18   4   1 7426.80 506.174   7
 -18   4  -1 6757.96 500.156  10
  18   4   2 223.882 113.263   7
 -18   4  -2 50.8011 115.278  10
  18   4   3 18480.0 797.788   7
 -18   4  -3 17249.9 800.024  10
  18   4   4-120.352 90.6927   7
 -18   4  -4-0.94818 96.5417  10
  18   4   5 19262.0 763.482   7
 -18   4  -5 18245.4 796.174  10
 -18   4  -6 7049.02 467.194  10
 -18   4  -7 1999.71 229.370  10
  18  -4   7 1506.84 191.079   6
  18  -4   8 4965.40 349.069   7
  18  -4   8 4060.65 259.312   6
  18  -4   9 7302.21 334.703   7
  18   6 -11 3751.65 258.168  10
 -18  -6  10 1043.72 142.171   8
 -18  -6   9 2080.18 239.659   8
 -18  -6   8 9492.14 523.613   8
 -18  -6   7 1153.98 206.249   8
 -18  -6   6 13238.7 670.787   8
 -18  -6   5 5333.24 439.907   8
 -18  -6   4 365.617 151.725   8
 -18  -6   3 14843.0 716.969   8
 -18  -6   2 38850.4 1137.54   8
 -18   6   2 40269.8 1143.58  10
 -18  -6   1 3526.04 344.731   8
 -18   6   1 2996.36 335.107  10
 -18  -6   0 2532.52 294.307   8
 -18   6   0 2057.44 283.350  10
 -18  -6  -1 1351.83 202.946   8
 -18   6  -1 1263.71 233.747  10
 -18   6  -2 2531.98 317.536  10
 -18   6  -3 1870.21 262.432  10
 -18   6  -4 1357.50 228.177  10
 -18   6  -5 14.9058 83.5650  10
 -18   6  -6 6779.74 357.230  10
  18  -6   7 116.439 59.2375   7
 -18  -8   6 1350.84 140.338   8
  18   8  -5 2311.81 181.059   9
 -18  -8   5 2203.93 181.905   8
  18   8  -4-54.5172 66.2496   9
 -18  -8   4 34.8863 70.4017   8
  18   8  -3 267.530 96.9924   9
 -18  -8   3 353.269 93.9670   8
  18   8  -2 10521.8 443.821   9
 -18  -8   2 9987.13 335.259   8
  18   8  -1 16283.2 534.128   9
  18   8   0 2330.83 196.816   9
  18   8   1 14732.7 394.848   9
 -19   1  15 439.718 95.3804  11
 -19   1  14 7767.23 443.496  11
 -19  -1  13 9235.26 559.192   5
 -19   1  13 9205.97 566.762   5
 -19   1  13 8978.54 554.081  11
 -19  -1  12-41.2332 153.029   5
 -19   1  12-17.3256 112.343   5
 -19   1  12 134.419 144.535  11
 -19   1  11 51225.4 1509.72  11
 -19  -1  11 46732.3 1409.77   5
 -19   1  11 47549.7 1426.98   5
 -19   1  10 26030.6 1084.25  11
 -19  -1  10 24081.0 1017.07   5
 -19   1  10 24372.5 1034.96   5
 -19  -1   9 19616.4 1196.95   3
 -19   1   9 19300.5 1151.62   3
 -19  -1   9 18308.0 879.377   5
 -19   1   9 17773.3 876.668   5
 -19   1   8 3027.31 445.169   3
 -19  -1   8 2953.34 470.025   3
 -19  -1   8 2996.53 369.510   5
 -19   1   8 3027.53 355.804   5
 -19  -1   7-46.2060 148.325   3
 -19   1   7-113.142 107.126   3
 -19  -1   6 12563.4 866.086   3
 -19   1   6 12092.2 872.548   3
 -19  -1   5 71182.6 1971.45   3
 -19   1   5 68211.0 2009.09   3
  19   1  -4 42868.2 1177.55   2
 -19  -1   4 40943.9 1460.35   3
  19   1  -3 109863. 1972.09   2
 -19  -1   3 111268. 2316.47   3
  19   1  -2 15573.7 788.103   2
  19  -1  -2 16462.5 705.507   2
 -19  -1   2 16905.9 872.778   3
 -19  -1   1 922.285 208.864   3
  19   1  -1 667.919 202.749   2
  19  -1  -1 491.144 154.217   2
  19   1   0 91560.7 2067.49   2
  19  -1   0 95171.7 1993.91   2
  19   1   1 38564.4 1404.93   2
  19  -1   1 38830.2 1352.77   2
  19   1   2 13916.8 882.860   2
  19  -1   2 14242.7 881.928   2
  19   1   3 517.265 126.078   7
  19   1   3 541.314 200.630   2
  19   1   4 22038.8 859.946   7
  19   1   4 22582.2 1204.93   2
  19  -1   4 21851.6 866.663   7
  19   1   4 24480.3 840.752   6
  19   1   5 38452.9 1164.08   7
  19  -1   5 39044.4 1188.87   7
  19   1   5 43584.5 1186.67   6
  19  -1   5 43546.3 1138.93   6
  19  -1   6 699.183 174.610   7
  19  -1   6 896.867 178.269   6
  19   1   6 466.687 155.600   6
  19   1   7 14022.4 678.088   7
  19  -1   7 13815.0 702.432   7
  19   1   7 14943.7 708.532   6
  19  -1   7 15385.5 699.973   6
  19   1   8 2215.09 253.322   7
  19  -1   8 2546.34 285.266   7
  19   1   8 2507.87 292.346   6
  19  -1   8 2719.94 288.586   6
  19  -1   9 6400.52 386.399   7
  19  -1   9 6748.47 394.683   6
  19  -1  10 36.1860 50.0268   7
  19  -1  10-25.2847 63.5623   6
 -19   3  14 37.9619 83.5090  11
 -19   3  13 2755.40 299.258  11
 -19   3  12 122.940 100.693   5
 -19   3  12 28.2481 100.454  11
 -19   3  11 6673.53 551.609  11
 -19  -3  11 7661.36 490.870   5
 -19   3  11 7154.54 499.412   5
 -19   3  10 3856.08 447.863  11
 -19  -3  10 5378.77 433.278   5
 -19   3  10 4671.90 428.369   5
 -19   3   9 22501.2 927.022   5
 -19  -3   8 13196.9 619.124   8
 -19   3   8 13460.9 715.295   5
 -19  -3   7-122.732 121.871   3
 -19   3   7-420.403 193.203   3
 -19  -3   6 2166.64 392.880   3
 -19   3   6 2483.24 407.362   3
  19   3  -5 56367.9 1703.29   2
 -19  -3   5 57506.5 1813.83   3
  19   3  -4 110147. 2402.11   2
 -19  -3   4 123927. 2502.19   3
  19   3  -3 36354.9 1416.83   2
  19   3  -2 15310.0 935.820   2
  19   3  -1 53.7334 66.5464   2
  19   3   0 11273.0 822.085   2
  19   3   0 12165.3 613.826   7
 -19   3   0 11444.1 603.886  10
  19   3   1 77.8123 99.6402   7
  19   3   1-16.6954 52.3862   2
 -19   3  -1 42.1065 86.5911  10
  19   3   2 9100.16 748.342   2
  19   3   2 8938.23 554.198   7
 -19   3  -2 8746.52 550.399  10
  19   3   3 4247.93 390.363   7
 -19   3  -3 3760.52 370.408  10
  19   3   4 11724.6 642.355   7
 -19   3  -4 11525.3 641.438  10
  19   3   5 2511.57 302.275   7
 -19   3  -5 2589.78 310.400  10
  19   3   6 2614.03 295.968   7
 -19   3  -6 2544.05 279.519  10
  19  -3   7 27813.2 953.097   7
  19  -3   7 30060.3 853.780   6
  19  -3   8 3476.99 314.719   7
  19  -3   8 3727.39 276.319   6
  19  -3   9 107.458 61.9720   6
  19  -3   9 261.044 105.941   7
 -19   5  12 4000.85 257.379  11
  19   5 -12 4311.14 275.470  10
 -19   5  11 400.290 130.445  11
 -19  -5  10 5068.64 349.528   8
 -19   5  10 4192.24 366.807  11
 -19  -5   9 11811.0 577.913   8
 -19   5   9 12179.3 657.791  11
 -19  -5   8 13419.2 653.276   8
 -19   5   8 14401.9 747.466  11
 -19  -5   7 6173.65 471.039   8
 -19   5   7 6773.66 512.865  11
 -19  -5   6 12778.1 673.313   8
 -19  -5   5 139.497 131.785   8
 -19  -5   4 9220.66 581.555   8
 -19   5   3 122.049 101.827  10
 -19   5   2-75.9185 125.977  10
 -19   5   1 10210.7 614.347  10
 -19   5   0 47.2209 80.3083  10
 -19   5  -1 204.252 149.168  10
 -19   5  -2 7435.18 537.992  10
 -19   5  -3 2050.82 287.223  10
 -19   5  -4 574.161 181.488  10
 -19   5  -5 1254.87 220.392  10
 -19   5  -6 2212.81 242.611  10
  19  -5   7 468.376 124.967   7
 -19   5  -7 522.673 102.791  10
  19  -5   8 31.2083 53.8167   7
  19   7  -9 3498.85 232.694  10
 -19  -7   8 3829.54 269.986   8
  19   7  -8 3972.63 282.259  10
 -19  -7   7 1044.40 175.495   8
  19   7  -7 985.983 155.478  10
 -19  -7   6 36.1391 96.6841   8
 -19  -7   5 1766.96 230.091   8
 -19  -7   4 463.393 145.690   8
 -19  -7   3 353.369 138.983   8
 -19  -7   2 673.392 158.688   8
 -19  -7   1 12006.7 518.342   8
 -19   7   1 11306.4 524.533  10
 -19   7   0 3311.90 300.722  10
 -19   7  -1 1540.38 215.439  10
 -19   7  -2 2404.72 244.300  10
 -19   7  -3 5121.08 330.570  10
 -19   7  -4 195.080 83.0173  10
 -20   0  14 279.323 113.751  11
 -20   0  13 71.4463 116.314   5
 -20   0  13 190.213 122.140  11
 -20   0  12 17029.5 783.845  11
 -20   0  12 15266.5 795.369   5
 -20   0  11-54.2275 154.859   5
 -20   0  11 4.90335 89.0613  11
 -20   0  10 11786.5 708.439  11
 -20   0  10 10433.5 685.365   5
 -20   0   9 161.910 153.031   5
 -20   0   9-288.484 165.797   3
 -20   0   8 95727.0 2584.77   3
 -20   0   8 101074. 1704.47  10
 -20   0   8 99623.4 2003.02   5
 -20   0   7 9.52561 42.6227   3
 -20   0   6 2052.40 367.735   3
 -20   0   5-151.918 157.243   3
 -20   0   4 5741.33 581.432   3
 -20   0   3 9.04737 137.465   3
  20   0  -2 137016. 2220.12   2
  20   0  -1 93.9410 109.418   2
  20   0   0 2177.68 317.018   2
  20   0   1-101.073 122.404   2
  20   0   2 25114.7 1199.44   2
  20   0   3 121.604 94.5105   7
  20   0   3-50.3009 138.242   2
  20   0   4 8906.71 564.370   7
  20   0   4 8568.34 770.082   2
  20   0   5-57.9934 127.142   7
  20   0   5-37.6852 104.263   6
  20   0   6 10944.8 633.903   7
  20   0   6 12134.8 624.245   6
  20   0   7-150.717 107.242   7
  20   0   7-105.492 106.812   6
  20   0   8 7915.80 471.704   7
  20   0   8 7774.67 465.380   6
  20   0   9 77.1372 77.7512   7
  20   0   9 79.7365 68.3513   6
 -20   2  15 1427.24 136.836  11
 -20   2  14 18194.2 649.471  11
 -20   2  13 5877.93 442.787  11
 -20  -2  13 6122.68 420.081   5
 -20   2  13 5870.00 420.870   5
 -20  -2  12-94.5878 132.380   5
 -20   2  12 31.5284 116.260   5
 -20   2  12-92.7156 136.488  11
 -20   2  11 17492.0 896.050  11
 -20  -2  11 18582.1 841.087   5
 -20   2  11 17752.8 842.118   5
 -20   2  10 20774.7 996.793  11
 -20  -2  10 23245.9 965.343   5
 -20   2  10 21552.7 958.720   5
 -20  -2   9 132.609 164.057   5
 -20   2   9-167.738 104.442   5
 -20   2   8 91317.0 2487.60   3
 -20  -2   8 92888.0 2558.55   3
 -20  -2   8 96825.6 1927.98   5
 -20   2   8 90670.0 1918.38   5
 -20  -2   7 7817.76 538.429   5
 -20   2   7 7324.74 534.422   5
 -20  -2   7 7314.77 722.353   3
 -20   2   7 6408.22 665.749   3
 -20  -2   6 26418.0 1292.27   3
 -20   2   6 25184.4 1318.20   3
 -20  -2   5 107100. 2494.86   3
  20   2  -4 2404.74 325.807   2
 -20  -2   4 2468.39 363.826   3
  20   2  -3 2234.73 337.084   2
 -20  -2   3 2842.35 389.964   3
  20   2  -2 30068.1 1209.54   2
  20   2  -1 5130.41 526.766   2
  20   2   0 2183.18 350.101   2
  20   2   1 47.6049 86.3737   2
  20   2   2 20978.3 1135.64   2
  20   2   2 21973.1 842.217   7
 -20   2  -2 22378.6 841.974  10
  20   2   3 4809.12 574.980   2
  20   2   3 4469.43 399.835   7
 -20   2  -3 4901.13 418.729  10
  20   2   4 731.592 191.678   7
 -20   2  -4 592.765 157.738  10
  20   2   5-101.611 121.135   7
  20   2   6 11184.0 615.038   7
  20  -2   6 10638.6 632.578   7
  20   2   7 126.342 137.208   7
  20  -2   7 55.4857 142.485   7
  20  -2   7 3.92078 103.283   6
  20   2   8 898.244 146.582   7
  20  -2   8 733.567 167.733   7
  20  -2   8 782.063 153.562   6
  20  -2   9 1053.09 162.073   7
  20  -2   9 784.367 118.294   6
 -20   4  13 46.2572 72.3614  11
 -20   4  12 224.780 120.970  11
 -20   4  11 22523.7 884.654  11
 -20   4  10 112.949 127.595  11
 -20  -4   9 49.1654 109.761   8
 -20   4   9-29.3710 141.121  11
 -20  -4   8 814.510 184.350   8
 -20  -4   7 55154.0 1356.46   8
 -20  -4   6 111647. 1956.96   8
  20   4  -5 66473.4 1985.59   2
  20   4  -4 19979.2 1116.89   2
 -20   4   4 20787.9 821.304  10
  20   4  -3 24579.9 1274.13   2
 -20   4   3 24730.6 911.008  10
  20   4  -2 13459.9 944.349   2
 -20   4   2 13591.0 688.952  10
  20   4  -1 6021.55 635.957   2
 -20   4   1 6414.50 487.765  10
  20   4   0 3495.45 357.748   7
 -20   4   0 3260.56 360.346  10
  20   4   1 230.400 138.025   7
 -20   4  -1 119.683 102.751  10
  20   4   2 3451.05 358.835   7
 -20   4  -2 3563.83 379.543  10
  20   4   3 1006.05 216.096   7
 -20   4  -3 894.540 214.398  10
  20   4   4 2654.95 310.611   7
 -20   4  -4 2558.74 318.756  10
  20   4   5 2040.30 253.107   7
 -20   4  -5 1733.63 252.811  10
 -20   4  -6 5929.03 402.169  10
  20  -4   7 8399.99 461.709   7
  20  -4   8 636.407 132.511   7
  20   6 -11 12135.5 416.793  10
 -20  -6  10 8042.08 335.651   8
 -20  -6   9 221.410 89.0278   8
 -20  -6   8 4052.19 333.106   8
 -20  -6   7 530.337 147.590   8
 -20  -6   6 10963.3 594.095   8
 -20  -6   5 12969.5 656.326   8
 -20  -6   4 6620.92 484.051   8
 -20  -6   3 837.283 197.635   8
 -20   6   3 1107.74 193.322  10
 -20  -6   2 14830.0 694.866   8
 -20   6   2 15104.0 699.965  10
 -20  -6   1 177.820 126.797   8
 -20   6   1 155.608 98.5197  10
 -20  -6   0 857.003 190.756   8
 -20   6   0 894.656 207.497  10
 -20  -6  -1 3101.69 277.350   8
 -20   6  -1 2537.75 314.514  10
 -20   6  -2 108.773 120.656  10
 -20   6  -3 44.8215 97.3192  10
 -20   6  -4 488.111 129.595  10
  20  -6   5 6.73878 62.5421   7
 -20   6  -5 133.272 83.5816  10
  20  -6   6 2101.65 156.160   7
 -20   6  -6 2782.59 183.304  10
 -20  -8   5 1787.19 143.855   8
  20   8  -4 863.154 116.940   9
 -20  -8   4 792.026 118.514   8
  20   8  -3 997.480 133.331   9
  20   8  -2 5784.05 292.067   9
  20   8  -1 3015.39 206.830   9
 -21   1  14 1106.19 182.735  11
 -21  -1  13 375.131 167.992   5
 -21   1  13 362.496 151.849   5
 -21   1  13 247.490 129.477  11
 -21  -1  12-209.466 166.310   5
 -21   1  12 27.1829 97.5713   5
 -21   1  12-147.420 144.965  11
 -21  -1  11-230.604 180.722   5
 -21   1  11-169.279 178.648   5
 -21   1  11-56.8087 144.807  11
 -21  -1  10 11077.1 702.118   5
 -21   1  10 11426.3 720.799   5
 -21  -1   9 23176.1 1007.78   5
 -21   1   9 23143.9 1020.96   5
 -21  -1   8 1061.80 222.023   5
 -21   1   8 387.714 154.749   5
 -21  -1   8 487.602 254.695   3
 -21   1   8 579.582 240.063   3
 -21  -1   7 25757.8 991.164   5
 -21   1   7 25023.3 987.623   5
 -21  -1   7 24138.6 1291.24   3
 -21   1   7 23884.7 1288.18   3
 -21  -1   7 24053.2 869.048  10
 -21  -1   6 173.090 115.775   3
 -21   1   6 491.484 198.894   3
 -21  -1   5 51203.0 1744.38   3
 -21   1   5 52898.8 1863.36   3
 -21  -1   4 710.434 209.921   3
  21   1  -3 4990.97 454.662   2
 -21  -1   3 5176.46 538.863   3
  21   1  -2 12108.4 731.118   2
 -21  -1   2 12016.2 791.307   3
  21   1  -1 32523.8 1254.44   2
  21  -1  -1 35042.8 1194.38   2
 -21  -1   1 37020.2 1322.28   3
  21   1   0 6836.14 604.053   2
  21  -1   0 6542.19 553.278   2
  21   1   1 15088.4 924.963   2
  21  -1   1 15984.8 920.554   2
  21   1   2 18644.5 1069.22   2
  21   1   2 20129.2 806.846   7
  21  -1   2 20480.9 802.696   7
 -21   1  -2 20101.3 775.615  10
  21   1   3 13400.4 681.985   7
  21   1   3 12989.5 917.174   2
  21  -1   3 12764.1 668.239   7
 -21   1  -3 14207.5 650.136  10
  21   1   4 10634.9 620.357   7
  21  -1   4 11016.7 640.764   7
  21   1   5 13806.4 711.719   7
  21  -1   5 13827.3 726.909   7
  21   1   5 16092.4 709.124   6
  21   1   6 323.836 152.453   7
  21  -1   6 226.727 156.910   7
  21   1   6 84.9410 115.777   6
  21  -1   6 29.8004 74.5952   6
  21   1   7 41944.6 1118.64   7
  21  -1   7 41154.7 1149.81   7
  21   1   7 44983.0 1141.32   6
  21  -1   7 46474.2 1101.87   6
  21   1   8 3016.99 273.734   7
  21  -1   8 3060.60 298.501   7
  21  -1   8 3193.64 273.444   6
  21  -1   9 94.7552 74.5220   7
  21  -1   9 125.980 55.5425   6
 -21   3  14 11178.1 439.559  11
 -21   3  13 7307.92 448.655  11
 -21   3  12 7516.10 522.682  11
 -21  -3  12 8696.82 452.558   5
 -21   3  12 8064.56 460.586   5
 -21  -3  11 256.627 115.597   5
 -21   3  11 165.225 98.1579   5
 -21   3  11 77.9424 124.361  11
 -21  -3  10 843.029 188.924   5
 -21   3  10 498.459 174.387   5
 -21   3  10 481.546 202.664  11
 -21  -3   9 22724.4 887.075   5
 -21   3   9 20875.6 895.325   5
 -21  -3   8 70219.5 1435.27   8
 -21   3   8 67820.7 1620.88   5
 -21  -3   7 21283.1 817.037   8
 -21  -3   7 22862.1 1251.68   3
 -21   3   7 21718.8 903.856   5
 -21  -3   6 29618.5 1380.49   3
 -21   3   6 25781.2 1372.63   3
  21   3  -5 215861. 3402.09   2
 -21  -3   5 220220. 3568.73   3
 -21   3   5 213229. 2573.57  10
  21   3  -4 38632.9 1467.54   2
 -21   3   4 40009.7 1124.70  10
  21   3  -3 8638.75 704.431   2
 -21   3   3 9725.53 563.244  10
  21   3  -2 4519.05 526.523   2
 -21   3   2 5130.19 428.638  10
  21   3  -2 4712.70 390.665   7
  21   3  -1 1589.70 238.897   7
  21   3  -1 1356.33 301.589   2
 -21   3   1 1352.07 226.206  10
  21   3   0 3200.40 342.673   7
 -21   3   0 2901.23 336.726  10
  21   3   0 2667.86 433.086   2
  21   3   1 8830.94 752.550   2
  21   3   1 9521.59 584.693   7
 -21   3  -1 9333.67 582.307  10
  21   3   2 263.823 151.016   7
 -21   3  -2 97.0460 117.881  10
  21   3   3 192.587 115.104   7
 -21   3  -3 137.643 72.6632  10
  21   3   4 1524.75 243.723   7
 -21   3  -4 1514.91 235.016  10
 -21   3  -5 11333.8 597.340  10
  21   3   5 10714.6 599.827   7
  21   3   6 645.597 158.929   7
  21  -3   6 674.833 184.606   7
  21   3   7 7477.38 386.418   7
  21  -3   7 6627.40 442.652   7
  21  -3   8 15919.9 577.416   7
  21  -3   9 9083.09 321.962   7
 -21   5  12 11336.2 383.651  11
  21   5 -12 12303.3 422.040  10
 -21   5  11 2662.85 246.084  11
 -21  -5  10 1754.70 203.050   8
 -21   5  10 1692.83 231.967  11
 -21  -5   9 277.023 120.420   8
 -21   5   9 394.218 165.352  11
 -21  -5   8 1860.92 242.712   8
 -21   5   8 1720.19 259.112  11
 -21  -5   7 20.6114 120.637   8
 -21  -5   6 160.542 137.124   8
 -21  -5   5 44584.1 1259.66   8
 -21  -5   4 3483.35 372.336   8
 -21   5   4 3967.62 359.147  10
 -21   5   3 663.360 175.411  10
 -21   5   2 26835.2 988.564  10
 -21   5   1 1027.18 213.076  10
 -21   5   0 13712.6 728.126  10
 -21   5  -1 8570.14 578.734  10
 -21   5  -2 2873.67 342.560  10
 -21   5  -3 6799.30 498.912  10
 -21   5  -4 11489.0 601.515  10
 -21   5  -5 1525.78 216.040  10
  21  -5   5 1785.62 224.099   7
 -21   5  -6 124.566 72.0598  10
  21  -5   6 15.2554 88.0342   7
  21  -5   7 4886.99 259.871   7
 -21  -7   8 7552.35 335.491   8
  21   7  -8 7429.82 329.984  10
 -21  -7   7 838.271 143.431   8
  21   7  -7 770.880 123.871  10
 -21  -7   6 293.039 115.290   8
  21   7  -6 240.905 90.0674  10
 -21  -7   5 1509.70 199.248   8
 -21  -7   4 318.424 114.431   8
 -21  -7   3 41.8121 86.8563   8
 -21  -7   2 4892.34 330.728   8
 -21  -7   1 2111.93 204.716   8
 -21   7   1 1890.86 214.371  10
 -21   7   0-51.6092 77.3886  10
 -21   7  -1 304.706 108.964  10
 -21   7  -2 6429.20 351.383  10
 -21   7  -3 232.329 86.1910  10
 -22   0  14 218.655 77.0791  11
 -22   0  13-175.021 137.061   5
 -22   0  13 208.510 114.678  11
 -22   0  12 2134.68 281.140  11
 -22   0  12 1820.98 294.502   5
 -22   0  11 72.8461 158.684   5
 -22   0  11 37.1520 121.371  11
 -22   0  10 329.269 177.007   5
 -22   0  10-20.3470 118.216  11
 -22   0   9-32.1009 121.430   5
 -22   0   8 9310.95 646.539   5
 -22   0   8 10242.9 849.942   3
 -22   0   8 9519.45 552.499  10
 -22   0   7-136.459 124.917   3
 -22   0   7 202.879 122.141  10
 -22   0   6 16263.2 1054.42   3
 -22   0   5-129.558 125.376   3
 -22   0   4 4248.10 528.075   3
 -22   0   3-193.985 109.674   3
  22   0  -2 632.968 160.757   2
  22   0  -1-111.584 77.0625   2
  22   0   0 17680.8 958.871   2
  22   0   1 121.067 94.2716   7
  22   0   1-263.198 166.249   2
  22   0   2 10060.0 584.820   7
  22   0   2 10276.2 794.325   2
  22   0   3 12.5788 86.0381   7
  22   0   4 24081.0 948.847   7
  22   0   5-66.0936 103.286   7
  22   0   6 176.764 135.813   7
  22   0   6-109.992 122.552   6
  22   0   7 101.485 117.739   7
  22   0   7 127.072 93.0670   6
  22   0   8 857.987 161.206   7
  22   0   9-71.9718 71.1696   7
 -22   2  14-54.0934 89.3877  11
 -22   2  13 5557.23 413.884  11
 -22  -2  13 6441.50 408.541   5
 -22   2  13 5983.74 406.528   5
 -22  -2  12 55.9388 124.720   5
 -22   2  12-94.8835 130.605   5
 -22   2  12 18.5111 122.982  11
 -22  -2  11 428.280 181.695   5
 -22   2  11 326.773 148.402   5
 -22   2  11 303.868 172.359  11
 -22  -2  10 18310.1 861.171   5
 -22   2  10 17893.6 868.872   5
 -22  -2   9 36973.1 1236.79   5
 -22   2   9 34001.6 1211.22   5
 -22  -2   8 16583.0 820.849   5
 -22   2   8 15906.5 835.018   5
 -22  -2   7 51102.4 1400.06   5
 -22   2   7 48418.4 1403.75   5
 -22  -2   7 49995.4 1854.14   3
 -22   2   7 48923.0 1893.92   3
 -22   2   7 51479.7 1243.08  10
 -22  -2   6 61010.1 2004.17   3
 -22   2   6 58319.5 2069.22   3
 -22  -2   6 57155.1 1383.92  10
 -22   2   6 59317.7 1358.10  10
 -22  -2   5 3689.81 489.035   3
 -22  -2   5 3505.97 343.088  10
 -22   2   5 3678.26 343.503  10
 -22   2   5 3020.42 471.708   3
  22   2  -4 11850.2 746.203   2
 -22  -2   4 12077.7 838.565   3
  22   2  -3 87625.4 2093.00   2
  22   2  -2 2291.80 348.583   2
  22   2  -1 67466.0 1429.96   7
 -22   2   1 65778.0 1463.50  10
  22   2   0 35016.7 1446.03   2
  22   2   0 37142.7 1087.69   7
  22  -2   0 37818.4 1011.99   7
 -22   2   0 35425.4 1092.03  10
  22   2   1 25263.0 1255.80   2
  22   2   1 25781.9 930.885   7
  22  -2   1 27591.1 920.288   7
 -22   2  -1 26425.6 954.156  10
  22  -2   2 864.001 189.673   7
  22   2   2 692.099 234.873   2
 -22   2  -2 843.206 190.964  10
  22   2   3 27448.9 996.965   7
  22  -2   3 27261.8 993.458   7
 -22   2  -3 30065.4 1013.96  10
  22   2   4 149.094 130.782   7
  22  -2   4-112.794 137.966   7
 -22   2  -4 126.677 87.1244  10
  22   2   5-55.7431 127.437   7
  22  -2   5-85.6181 125.178   7
  22   2   6 132.313 132.275   7
  22  -2   6 296.905 159.015   7
  22   2   7 634.684 143.575   7
  22  -2   7 424.362 161.899   7
  22  -2   8 629.193 152.472   7
  22  -2   9 13.8114 57.6363   7
 -22   4  13 20.6529 68.6313  11
 -22   4  12 80.3708 109.838  11
 -22   4  11 3855.44 370.950  11
 -22   4  10 723.299 206.498  11
 -22  -4   9 1317.51 210.669   8
 -22   4   9 1089.86 255.258  11
 -22  -4   8 154.175 106.966   8
 -22  -4   7 53302.1 1334.30   8
 -22  -4   6 2929.73 340.095   8
 -22   4   5 37192.6 1099.99  10
 -22   4   4 5645.65 456.182  10
 -22   4   3 31575.1 1062.71  10
 -22   4   2 1274.05 243.040  10
 -22   4   1 1394.86 251.973  10
  22   4   0 650.378 183.502   7
 -22   4   0 922.266 212.104  10
  22   4   1 8875.85 577.742   7
 -22   4  -1 8688.19 586.717  10
  22   4   2 2079.71 294.469   7
 -22   4  -2 1827.19 283.005  10
  22   4   3 4083.49 387.430   7
 -22   4  -3 3939.01 390.746  10
  22   4   4 255.471 132.896   7
 -22   4  -4 292.474 144.068  10
  22  -4   5 5633.01 421.332   7
 -22   4  -5 5894.57 411.833  10
  22  -4   6 65.7987 106.643   7
 -22   4  -6 178.560 83.7386  10
  22  -4   7 1434.24 186.643   7
  22  -4   8 7639.80 288.124   7
 -22  -6  10 306.999 76.3827   8
 -22  -6   9 2235.76 216.190   8
 -22  -6   8 150.123 101.368   8
 -22  -6   7 6263.48 417.357   8
 -22  -6   6 789.872 185.901   8
 -22  -6   5 8464.10 517.646   8
 -22  -6   4 1602.30 251.563   8
 -22  -6   3 6894.03 470.749   8
 -22   6   3 7246.95 456.525  10
 -22  -6   2 67.2007 102.208   8
 -22   6   2 211.395 117.992  10
 -22  -6   1 33.0884 86.0026   8
 -22   6   1 343.899 134.328  10
 -22  -6   0 11495.2 541.713   8
 -22   6   0 11084.7 595.754  10
 -22  -6  -1 261.095 98.7708   8
 -22   6  -1 196.143 126.675  10
 -22   6  -2 2724.74 288.093  10
 -22   6  -3 1994.99 237.416  10
  22  -6   4 1555.83 139.164   7
 -22   6  -4 2194.75 213.405  10
 -22   6  -5 4639.87 246.744  10
 -23   1  14 3942.04 281.381  11
 -23  -1  13 71.0011 116.644   5
 -23   1  13 134.514 134.725   5
 -23   1  13 284.564 131.024  11
 -23   1  12 7376.76 530.339  11
 -23  -1  12 6693.55 502.007   5
 -23   1  12 6628.20 512.371   5
 -23   1  11 13831.8 777.433  11
 -23  -1  11 13678.4 758.510   5
 -23   1  11 13170.0 746.087   5
 -23  -1  10 2780.97 364.131   5
 -23   1  10 2782.37 380.544   5
 -23  -1   9 22434.1 999.664   5
 -23   1   9 22191.9 1004.56   5
 -23   1   8 24134.6 865.906  10
 -23  -1   8 24047.1 1021.79   5
 -23   1   8 22409.0 1003.60   5
 -23  -1   7 1405.60 257.747   5
 -23   1   7 952.788 223.127   5
 -23  -1   7 1242.69 304.798   3
 -23   1   7 792.115 286.014   3
 -23  -1   7 724.247 176.924  10
 -23   1   7 883.109 185.158  10
 -23  -1   6 2.72826 102.577   3
 -23   1   6 122.054 120.385   3
 -23  -1   6 211.950 93.1029  10
 -23   1   6 289.696 102.271  10
 -23  -1   5 291.908 152.452   3
 -23  -1   5 834.525 190.013  10
 -23   1   5 697.653 184.334  10
 -23  -1   4 6461.20 627.891   3
 -23   1   4 6259.11 642.280   3
 -23  -1   3 4104.28 493.910   3
  23   1  -2 26998.5 1145.10   2
 -23  -1   2 28716.4 1248.42   3
  23   1  -1 10486.2 741.301   2
 -23   1   1 10619.4 588.723  10
  23   1   0 315.603 131.374   7
  23  -1   0 381.855 121.098   7
  23   1   0 570.481 186.731   2
 -23   1   0 361.866 126.534  10
  23  -1   0 355.914 160.632   2
  23   1   1 16661.3 747.090   7
  23   1   1 17010.6 1025.75   2
  23  -1   1 17854.2 758.011   7
 -23   1  -1 17922.8 772.030  10
  23   1   2 13934.4 702.233   7
  23   1   2 14416.2 961.375   2
  23  -1   2 14274.2 702.526   7
 -23   1  -2 15627.6 707.506  10
  23   1   3 701.064 194.136   7
  23  -1   3 1001.94 216.475   7
  23   1   4 3772.16 390.058   7
  23  -1   4 3647.51 387.996   7
  23   1   5 13924.4 706.171   7
  23  -1   5 13546.9 704.985   7
  23   1   6 740.475 183.225   7
  23  -1   6 647.425 198.081   7
  23   1   7 6095.41 404.607   7
  23  -1   7 5942.12 422.240   7
  23   1   8 5371.70 309.882   7
  23  -1   8 5015.72 321.211   7
 -23   3  14-53.8979 74.1040  11
 -23   3  13 1771.13 229.892  11
 -23   3  12 1111.05 187.566   5
 -23   3  12 919.465 207.178  11
 -23  -3  11 1090.40 184.829   5
 -23   3  11 1234.39 226.769   5
 -23   3  11 1171.44 248.087  11
 -23   3  10 2243.65 340.928  11
 -23  -3  10 2582.87 298.308   5
 -23   3  10 2324.77 296.287   5
 -23  -3   9 1006.44 205.274   5
 -23   3   9 1036.70 194.878   5
 -23  -3   8 4438.99 372.877   8
 -23  -3   8 4706.30 410.903   5
 -23   3   8 4455.60 435.222   5
 -23   3   7 12805.3 725.705   5
 -23   3   6 1157.34 231.576   5
 -23   3   6 1180.73 223.907  10
 -23   3   5 27874.8 977.527  10
  23   3  -4 1613.12 333.581   2
 -23   3   4 1315.47 220.521  10
  23   3  -3 8531.47 720.153   2
 -23   3   3 8376.65 551.229  10
  23   3  -2 44560.8 1651.55   2
  23   3  -2 43047.3 1204.27   7
 -23   3   2 43125.8 1255.46  10
  23   3  -1 35258.2 1493.78   2
  23   3  -1 33933.9 1090.47   7
 -23   3   1 33433.8 1116.56  10
  23   3   0 5118.28 442.000   7
 -23   3   0 5197.31 449.424  10
  23   3   1 666.867 184.034   7
  23  -3   1 977.105 200.137   7
 -23   3  -1 757.431 187.613  10
  23   3   2 31637.2 1086.16   7
  23  -3   2 33841.8 1070.32   7
 -23   3  -2 30802.5 1077.81  10
  23   3   3 2368.37 308.278   7
  23  -3   3 2361.83 307.471   7
 -23   3  -3 2246.50 301.087  10
  23   3   4 167.790 126.733   7
  23  -3   4-64.3707 101.822   7
 -23   3  -4 100.548 81.9173  10
  23   3   5 121.026 126.170   7
  23  -3   5 132.894 141.013   7
 -23   3  -5 339.093 129.111  10
  23   3   6-65.1891 99.0806   7
  23  -3   6 59.5121 128.550   7
  23  -3   7 43.4843 103.146   7
  23  -3   8 1781.69 170.035   7
  23   5 -12 1529.96 137.781  10
 -23   5  11 742.029 133.172  11
 -23  -5  10 8116.51 368.146   8
 -23   5  10 7066.22 424.862  11
 -23  -5   9 3643.33 294.932   8
 -23   5   9 3330.40 332.337  11
 -23  -5   8 1380.45 212.982   8
 -23   5   8 1025.00 228.571  11
 -23  -5   7 7541.33 488.503   8
 -23  -5   6 8085.44 526.573   8
 -23  -5   5 22949.9 896.136   8
 -23  -5   4 13669.9 702.408   8
 -23   5   4 15460.8 709.697  10
 -23   5   3 14070.1 704.160  10
 -23   5   2 15201.1 750.426  10
 -23   5   1 6161.20 489.686  10
 -23   5   0 10566.4 631.544  10
 -23   5  -1 10396.1 623.016  10
  23  -5   2-130.386 92.1100   7
 -23   5  -2 57.8672 122.383  10
  23  -5   3 898.269 170.788   7
 -23   5  -3 782.344 176.244  10
  23  -5   4 7281.98 403.439   7
 -23   5  -4 7721.75 451.624  10
  23  -5   5 1859.45 190.977   7
 -23   5  -5 1851.54 195.655  10
  23  -5   6 6498.43 293.480   7
 -23  -7   8 88.8479 58.1905   8
 -23  -7   7 648.166 112.145   8
 -23  -7   6 3230.72 248.231   8
 -23  -7   5 9222.10 420.886   8
 -23  -7   4 2640.07 235.377   8
 -23  -7   3 8083.81 396.534   8
 -23  -7   2-182.541 84.9034   8
 -23  -7   1 9224.43 357.824   8
 -23   7   1 8703.36 381.091  10
 -23   7   0 207.891 77.7464  10
 -23   7  -1 6170.82 315.474  10
 -23   7  -2 3019.55 203.567  10
 -24   0  14 594.399 138.242   5
 -24   0  13 57.5966 116.579   5
 -24   0  13-24.0602 91.6748  11
 -24   0  12 58.4834 128.399   5
 -24   0  12 126.281 111.167  11
 -24   0  11-365.162 192.311   5
 -24   0  11-85.7664 132.433  11
 -24   0  10 27601.6 1115.78   5
 -24   0   9-7.66650 136.164   5
 -24   0   8 2316.74 337.813   5
 -24   0   8 2363.01 293.354  10
 -24   0   7-416.133 201.809   3
 -24   0   7 37.3152 100.476  10
 -24   0   6 3987.47 545.474   3
 -24   0   6 4136.78 386.695  10
 -24   0   5-91.8619 147.756   3
 -24   0   5-51.7480 105.862  10
 -24   0   4 192155. 3596.29   3
 -24   0   4 192950. 2517.54  10
 -24   0   3 345.941 197.070   3
 -24   0   3-48.5185 71.5176  10
 -24   0   2 994.874 264.312   3
 -24   0   2 1124.33 210.091  10
  24   0  -1 32.9967 82.3135   7
 -24   0   1-43.2061 166.994   3
  24   0  -1-87.0141 127.100   2
 -24   0   1-127.507 90.5370  10
  24   0   0 3410.19 335.504   7
 -24   0   0 3092.08 331.020  10
  24   0   0 2983.45 420.345   2
  24   0   1 387.873 121.781   7
 -24   0  -1 182.788 90.3475  10
  24   0   2 140.040 121.701   7
  24   0   3-28.0084 109.335   7
  24   0   4 4703.72 439.900   7
  24   0   5 62.5943 126.490   7
  24   0   6 41132.6 1133.03   7
  24   0   7 0.32069 107.286   7
  24   0   8 2555.88 208.837   7
 -24   2  14 940.400 145.069  11
 -24   2  13 3008.00 294.821  11
 -24  -2  13 3408.65 284.923   5
 -24   2  13 3243.54 292.728   5
 -24   2  12 9210.57 577.636  11
 -24  -2  12 9599.66 540.473   5
 -24   2  12 9139.62 539.327   5
 -24   2  11 2789.27 373.081  11
 -24  -2  11 2894.30 347.139   5
 -24   2  11 2648.64 330.803   5
 -24  -2  10 3137.24 364.376   5
 -24   2  10 2899.70 373.173   5
 -24  -2   9 10415.9 672.000   5
 -24   2   9 9345.91 645.373   5
 -24  -2   8 1253.46 262.583   5
 -24   2   8 1168.29 244.758   5
 -24  -2   7 12710.6 727.190   5
 -24   2   7 11578.9 707.569   5
 -24   2   7 12109.1 633.391  10
 -24  -2   6 93.6797 103.650  10
 -24  -2   6-128.501 144.658   3
 -24   2   6 25.5838 160.210   3
 -24   2   6 264.514 128.042  10
 -24  -2   5 2683.63 320.936  10
 -24  -2   5 3458.98 463.247   3
 -24   2   5 2855.37 325.076  10
 -24   2   5 3220.38 501.426   3
 -24  -2   4 48379.6 1269.56  10
 -24   2   4 48301.0 1307.63  10
  24   2  -3 22490.9 1101.71   2
  24   2  -3 22120.9 823.761   7
 -24   2   3 20972.3 870.270  10
 -24  -2   3 21751.7 839.566  10
  24   2  -2 19196.5 1044.32   2
  24   2  -2 19080.8 784.495   7
 -24  -2   2 18958.5 772.699  10
 -24   2   2 18880.5 823.967  10
  24   2  -1 2820.35 323.475   7
 -24  -2   1 2717.30 303.446  10
 -24   2   1 2844.38 326.936  10
  24   2  -1 2826.59 405.055   2
  24   2   0 469.136 164.621   7
  24  -2   0 475.620 129.575   7
  24   2   0 201.456 183.823   2
 -24   2   0 355.533 147.219  10
  24   2   1 1255.24 234.800   7
  24  -2   1 1315.31 213.607   7
 -24   2  -1 1334.66 240.753  10
  24   2   2 4153.57 406.498   7
  24  -2   2 4410.72 399.252   7
 -24   2  -2 3964.17 387.856  10
  24   2   3-8.02391 91.4345   7
  24  -2   3 152.662 128.611   7
 -24   2  -3 151.999 134.918  10
  24   2   4 3520.94 368.863   7
  24  -2   4 3239.64 363.347   7
 -24   2  -4 3907.84 347.668  10
  24   2   5 3319.56 350.600   7
  24  -2   5 3357.68 353.491   7
  24  -2   6 1371.00 234.196   7
  24   2   6 1247.22 210.889   7
  24   2   7-3.06003 56.1758   7
  24  -2   7 88.9001 98.6129   7
  24  -2   8 2888.04 216.401   7
 -24   4  13 1991.14 171.104  11
 -24   4  12 566.522 135.655  11
 -24   4  11 611.200 147.010  11
 -24   4  10 1024.22 223.107  11
 -24  -4   9 24400.9 788.686   8
 -24   4   9 22522.7 952.892  11
 -24  -4   8 1163.48 204.321   8
 -24  -4   7 499.646 144.971   8
 -24  -4   6 1415.62 247.404   8
 -24   4   5 49043.0 1291.37  10
 -24   4   4 116349. 2057.09  10
 -24   4   3 35691.6 1156.84  10
 -24   4   2 3837.90 393.669  10
 -24   4   1 10825.1 655.118  10
 -24   4   0 20288.0 892.079  10
  24  -4   1 2067.66 249.521   7
 -24   4  -1 2106.02 301.618  10
  24   4   2 559.904 176.072   7
  24  -4   2 336.218 139.867   7
 -24   4  -2 525.419 182.601  10
  24  -4   3 11500.4 581.914   7
 -24   4  -3 10578.6 601.535  10
  24  -4   4 270.519 128.333   7
 -24   4  -4 138.394 117.992  10
  24  -4   5 257.343 108.743   7
 -24   4  -5 220.270 97.2506  10
  24  -4   6 5801.29 336.960   7
  24  -4   7 376.834 89.7308   7
 -24  -6   9 16622.1 488.820   8
 -24  -6   8 5436.57 332.186   8
 -24  -6   7 2032.10 231.994   8
 -24  -6   6 142.353 106.006   8
 -24  -6   5 2005.74 254.126   8
 -24  -6   4 471.222 156.787   8
 -24  -6   3 245.435 123.731   8
 -24   6   3 309.739 113.581  10
 -24  -6   2 11291.8 552.933   8
 -24   6   2 11521.4 565.729  10
 -24  -6   1 4407.64 337.379   8
 -24   6   1 4443.79 368.411  10
 -24  -6   0 465.672 124.095   8
 -24   6   0 257.352 141.272  10
 -24   6  -1 197.732 109.436  10
 -24   6  -2 65.6904 108.246  10
 -24   6  -3 3975.45 284.217  10
 -24   6  -4 123.798 67.3270  10
 -25   1  14 10229.8 394.906  11
 -25  -1  13 278.683 131.664   5
 -25   1  13 239.007 116.612   5
 -25   1  13 476.826 132.175  11
 -25   1  12 4581.48 404.400  11
 -25  -1  12 4407.06 405.446   5
 -25   1  12 4665.37 416.788   5
 -25  -1  11 836.646 232.340   5
 -25   1  11 588.768 176.631   5
 -25   1  11 935.726 216.910  11
 -25  -1  10 13277.4 768.664   5
 -25   1  10 11557.7 722.857   5
 -25  -1   9 1738.80 305.125   5
 -25   1   9 1881.53 312.706   5
 -25   1   9 2061.27 257.461  10
 -25   1   8 3743.91 441.066   5
 -25   1   8 3651.61 360.109  10
 -25  -1   8 4155.17 444.685   5
 -25  -1   7 16453.4 851.241   5
 -25   1   7 16521.0 856.131   5
 -25  -1   7 16272.6 766.438  10
 -25   1   7 17405.9 774.512  10
 -25  -1   6 3738.29 365.533  10
 -25   1   6 3841.77 360.981  10
 -25  -1   6 3834.63 508.085   3
 -25   1   6 3669.08 540.032   3
 -25  -1   5 4565.20 548.737   3
 -25   1   5 3903.87 561.679   3
 -25  -1   5 4646.06 402.078  10
 -25   1   5 4635.85 411.113  10
 -25  -1   4 10496.6 829.241   3
 -25   1   4 10962.2 893.078   3
 -25  -1   4 9878.33 583.675  10
 -25   1   4 10316.9 611.194  10
  25   1  -3 42394.1 1089.44   7
 -25  -1   3 42969.7 1604.65   3
 -25   1   3 38886.4 1672.46   3
 -25  -1   3 39412.4 1151.77  10
 -25   1   3 39370.6 1186.80  10
  25   1  -2 158.530 113.218   7
 -25  -1   2 174.559 106.780  10
 -25   1   2 203.472 128.471  10
  25   1  -1 18157.8 767.115   7
  25   1  -1 17496.3 998.999   2
  25  -1  -1 18817.3 739.020   7
 -25  -1   1 17967.3 763.370  10
 -25   1   1 19069.2 831.108  10
  25   1   0 4650.81 401.443   7
  25   1   0 4795.91 532.082   2
  25  -1   0 4874.92 397.605   7
 -25  -1   0 4994.72 402.432  10
 -25   1   0 4832.89 429.889  10
  25   1   1 7445.94 524.341   7
  25  -1   1 7446.80 512.736   7
 -25   1  -1 7628.80 521.393  10
  25   1   2-1.41975 85.8509   7
  25  -1   2 85.5970 110.564   7
 -25   1  -2 174.257 118.729  10
  25   1   3 25580.7 973.633   7
  25  -1   3 25226.0 963.352   7
  25   1   4 1689.73 270.371   7
  25  -1   4 1509.02 256.320   7
  25   1   5 1589.52 264.870   7
  25  -1   5 1509.76 251.341   7
  25   1   6 2289.09 270.226   7
  25  -1   6 2379.52 283.190   7
  25   1   7 749.329 142.592   7
  25  -1   7 821.548 167.304   7
  25  -1   8 178.942 71.9026   7
 -25   3  13 2104.38 221.707  11
 -25   3  12 1297.91 173.291   5
 -25   3  12 1060.14 198.707  11
 -25   3  11 11848.8 665.193  11
 -25  -3  11 13213.8 559.791   5
 -25   3  11 12305.8 576.005   5
 -25  -3  10 336.489 119.259   5
 -25   3  10 111.762 106.038   5
 -25   3  10 131.618 142.801  11
 -25  -3   9 352.313 174.168   5
 -25   3   9 351.448 173.211   5
 -25  -3   8 1221.99 244.872   5
 -25   3   8 1257.98 239.695   5
 -25  -3   8 1096.12 192.415   8
 -25  -3   7 990.976 203.064   5
 -25   3   7 520.865 174.118   5
 -25   3   7 754.883 182.517  10
 -25   3   6 104003. 2012.08   5
 -25   3   6 102475. 1877.67  10
 -25   3   5 198.117 115.020  10
 -25   3   4 261.389 139.138  10
 -25   3   3 38198.7 1208.59  10
  25   3  -2 46288.5 1272.36   7
 -25   3   2 48968.6 1369.88  10
  25   3  -1 17094.5 793.595   7
 -25   3   1 16914.7 818.563  10
  25   3   0 20096.5 868.197   7
 -25   3   0 19769.0 878.254  10
  25   3   1-16.2249 143.177   7
  25  -3   1 96.1437 96.4421   7
 -25   3  -1 5.94290 72.4089  10
  25   3   2 1817.33 283.634   7
 -25   3  -2 1663.65 265.959  10
  25   3   3 86.7816 148.050   7
  25  -3   3-70.6828 109.422   7
 -25   3  -3 170.754 120.380  10
  25   3   4 2565.40 297.344   7
  25  -3   4 3092.55 324.727   7
 -25   3  -4 2749.27 293.756  10
  25   3   5 1405.30 204.976   7
  25  -3   5 1385.28 216.688   7
  25  -3   6 6752.52 394.511   7
  25  -3   7 1224.81 163.754   7
 -25   5  11 3476.81 216.150  11
 -25   5  10 504.755 116.261  11
 -25  -5   9 3125.59 258.692   8
 -25   5   9 2994.29 294.503  11
 -25  -5   8 15.1988 88.9341   8
 -25   5   8-137.613 126.740  11
 -25  -5   7 361.402 139.035   8
 -25  -5   6 660.649 179.606   8
 -25  -5   5 1347.77 235.985   8
 -25   5   5 1762.66 239.550  10
 -25  -5   4 2278.66 300.517   8
 -25   5   4 2437.73 294.194  10
 -25   5   3 22076.1 865.464  10
 -25   5   2 8242.61 536.221  10
 -25   5   1 369.297 149.617  10
 -25   5   0 33131.4 1066.42  10
 -25   5  -1 287.610 141.356  10
 -25   5  -2 166.140 106.983  10
  25  -5   3 4964.66 298.672   7
 -25   5  -3 4851.38 357.907  10
  25  -5   4 554.486 107.456   7
 -25   5  -4 565.837 125.065  10
 -25  -7   6 1599.49 155.578   8
 -25  -7   5 3502.99 232.622   8
 -25  -7   4 5033.84 276.657   8
 -25  -7   3-52.0003 64.5294   8
 -25  -7   2 894.048 112.627   8
 -26   0  14 2031.23 207.250   5
 -26   0  13-113.249 114.524   5
 -26   0  13 92.5003 81.6466  11
 -26   0  12 1463.91 246.327   5
 -26   0  12 1640.35 240.145  11
 -26   0  11 99.1129 128.399   5
 -26   0  11 93.1274 114.313  11
 -26   0  10 4197.20 435.132   5
 -26   0   9-32.1836 162.383   5
 -26   0   8 26989.9 1111.99   5
 -26   0   8 27623.7 991.851  10
 -26   0   7-6.68112 80.7409  10
 -26   0   6 17048.3 791.213  10
 -26   0   5-278.723 186.585   3
 -26   0   5 168.966 98.4372  10
 -26   0   4 124517. 2948.84   3
 -26   0   4 121212. 2082.33  10
 -26   0   3-211.563 125.335   3
 -26   0   3 214.234 121.341  10
  26   0  -2 22211.0 801.353   7
 -26   0   2 21689.9 1198.09   3
 -26   0   2 21160.4 867.824  10
  26   0  -1 80.0664 66.7661   7
 -26   0   1-11.0333 92.4046  10
  26   0   0 3284.18 335.175   7
 -26   0   0 3431.69 348.793  10
  26   0   1 150.860 111.932   7
 -26   0  -1 23.3679 68.6537  10
  26   0   2 24323.2 942.208   7
  26   0   3-0.92235 94.6594   7
  26   0   4-92.8752 136.028   7
  26   0   5-85.6583 119.778   7
  26   0   6 20132.0 730.031   7
  26   0   7 1.96832 88.6377   7
 -26   2  14 3153.07 207.800  11
 -26   2  13 1242.23 182.030  11
 -26  -2  13 1320.58 171.831   5
 -26   2  13 1294.03 183.753   5
 -26   2  12 6815.88 476.078  11
 -26  -2  12 7531.39 444.841   5
 -26   2  12 6708.83 442.085   5
 -26   2  11 3911.95 406.130  11
 -26  -2  11 4176.79 379.475   5
 -26   2  11 4026.75 391.634   5
 -26  -2  10 4699.00 427.130   5
 -26   2  10 4573.77 436.502   5
 -26  -2   9 28149.1 1069.96   5
 -26   2   9 27300.3 1079.99   5
 -26   2   8 23841.4 868.398  10
 -26  -2   8 22577.6 974.390   5
 -26   2   8 21719.9 972.205   5
 -26  -2   7 85158.8 1882.03   5
 -26   2   7 79850.1 1864.79   5
 -26   2   7 84965.4 1696.00  10
 -26   2   6 42900.3 1247.32  10
 -26  -2   5 49313.9 1333.58  10
 -26   2   5 51779.8 1393.98  10
 -26  -2   4 153922. 2321.26  10
 -26   2   4 159452. 2445.39  10
  26   2  -3 9034.88 547.796   7
 -26  -2   3 8027.12 531.934  10
 -26   2   3 9280.58 605.954  10
  26   2  -2 14639.4 707.666   7
 -26  -2   2 14258.7 683.279  10
 -26   2   2 14501.8 755.758  10
  26   2  -1 27474.5 989.810   7
 -26  -2   1 29729.7 950.794  10
 -26   2   1 26099.0 1008.31  10
  26   2   0 4524.10 429.831   7
  26  -2   0 4825.48 401.034   7
 -26   2   0 4278.82 422.217  10
  26   2   1 44706.2 1291.45   7
 -26   2  -1 46084.5 1312.11  10
  26   2   2 64272.8 1544.23   7
  26  -2   2 67372.9 1514.31   7
 -26   2  -2 68082.1 1553.40  10
  26   2   3 16553.3 779.012   7
  26  -2   3 16551.1 759.702   7
 -26   2  -3 17999.0 760.372  10
  26   2   4 7606.95 508.664   7
  26  -2   4 7967.69 518.740   7
  26   2   5 27181.0 875.600   7
  26  -2   5 26739.0 876.192   7
  26   2   6 655.339 141.473   7
  26  -2   6 484.407 152.776   7
  26   2   7 874.912 116.109   7
  26  -2   7 1071.10 146.796   7
 -26   4  12 10095.2 424.203  11
 -26   4  11 1980.24 243.279  11
 -26   4  10 319.580 142.771  11
 -26  -4   9 4617.80 334.036   8
 -26   4   9 4025.46 399.736  11
 -26  -4   8 7.57831 65.0220   8
 -26  -4   7 362.052 141.637   8
 -26  -4   6 6656.17 480.238   8
 -26   4   6 7144.37 471.223  10
 -26   4   5 6365.99 472.971  10
 -26   4   4 5308.41 445.986  10
 -26   4   3 2744.13 338.060  10
 -26   4   2 91.0299 108.052  10
 -26   4   1 24618.6 969.996  10
 -26   4   0 904.030 206.486  10
 -26   4  -1 4189.77 400.467  10
  26  -4   2 5138.92 359.301   7
 -26   4  -2 3931.70 373.635  10
  26  -4   3 477.476 134.638   7
 -26   4  -3 664.380 151.368  10
  26  -4   4 2675.58 249.463   7
 -26   4  -4 2608.73 246.532  10
  26  -4   5 667.379 128.443   7
 -26   4  -5 526.056 93.7045  10
  26  -4   6 1301.36 123.556   7
 -26  -6   8 340.947 95.0133   8
 -26  -6   7 209.392 106.998   8
 -26  -6   6 505.801 137.796   8
 -26  -6   5 4546.37 336.892   8
 -26  -6   4 49.4008 93.0266   8
 -26  -6   3 2708.14 269.386   8
 -26   6   3 3089.24 269.828  10
 -26  -6   2 14056.1 564.418   8
 -26   6   2 14446.3 581.916  10
 -26  -6   1 20222.8 633.203   8
 -26   6   1 19644.3 683.972  10
 -26  -6   0 1897.16 178.887   8
 -26   6   0 1979.17 225.876  10
 -26   6  -1 168.251 103.254  10
 -26   6  -2 2808.37 228.246  10
 -26   6  -3-20.2480 47.4500  10
 -27   1  13 4156.22 304.752  11
 -27  -1  13 4275.41 320.262   5
 -27   1  13 4281.80 330.195   5
 -27   1  12 3058.30 315.721  11
 -27  -1  12 3192.03 325.254   5
 -27   1  12 3296.16 340.478   5
 -27  -1  11 623.318 191.887   5
 -27   1  11 415.834 168.430   5
 -27   1  11 418.432 163.693  11
 -27  -1  10 28.3052 175.435   5
 -27   1  10-36.2459 160.882   5
 -27   1   9 6849.97 470.447  10
 -27  -1   9 6543.98 548.002   5
 -27   1   9 5890.07 530.959   5
 -27   1   8 2530.28 369.976   5
 -27   1   8 2600.98 311.606  10
 -27  -1   8 2304.19 342.427   5
 -27  -1   7 4235.61 450.288   5
 -27   1   7 4412.69 462.837   5
 -27  -1   7 4419.54 421.810  10
 -27   1   7 4525.58 416.284  10
 -27  -1   6 2449.20 322.425  10
 -27   1   6 2615.38 315.137  10
 -27  -1   5 201.606 123.223  10
 -27   1   5-223.318 144.521  10
 -27  -1   4 7063.21 515.410  10
 -27   1   4 7066.53 530.563  10
  27   1  -3 168.014 87.2934   7
 -27  -1   3 154.591 147.817  10
 -27   1   3 313.956 143.747  10
  27   1  -2 2501.22 294.633   7
 -27  -1   2 2329.08 313.710  10
 -27   1   2 2537.57 318.044  10
  27   1  -1 5710.59 451.769   7
  27  -1  -1 6324.04 437.764   7
 -27  -1   1 5858.98 448.272  10
 -27   1   1 5617.15 472.847  10
  27   1   0 11569.6 645.106   7
  27  -1   0 12565.3 644.054   7
 -27  -1   0 13048.3 640.421  10
 -27   1   0 11706.6 668.604  10
  27   1   1 19583.6 849.530   7
  27  -1   1 20041.4 835.188   7
 -27   1  -1 21639.6 875.287  10
  27   1   2 2865.67 337.629   7
  27  -1   2 2806.97 333.559   7
 -27   1  -2 3072.92 336.741  10
  27   1   3 625.243 189.962   7
  27  -1   3 620.904 192.636   7
  27   1   4 357.643 164.696   7
  27  -1   4 453.341 177.871   7
  27   1   5 970.399 201.258   7
  27  -1   5 885.007 192.484   7
  27   1   6 3059.26 272.909   7
  27  -1   6 2900.53 269.991   7
  27   1   7 299.388 78.3897   7
  27  -1   7 226.686 85.8110   7
 -27   3  13 5816.20 306.428  11
 -27   3  12 7482.33 435.162  11
 -27   3  12 7648.21 333.588   5
 -27   3  11 1103.65 168.284   5
 -27   3  11 1100.69 219.383  11
 -27  -3  10 1093.07 200.319   5
 -27   3  10 1351.44 220.658   5
 -27   3  10 1351.55 258.708  11
 -27  -3   9-290.655 117.657   5
 -27   3   9-88.6069 119.294   5
 -27  -3   8 2075.41 276.649   5
 -27   3   8 1695.72 256.348   5
 -27  -3   8 1407.54 214.180   8
 -27  -3   7 516.813 168.366   5
 -27   3   7 718.663 203.118   5
 -27   3   7 410.039 144.688  10
 -27   3   6 36431.1 1195.16   5
 -27   3   6 37328.7 1135.49  10
 -27   3   5 48799.8 1342.55  10
 -27   3   4 479.164 182.800  10
 -27   3   3 56247.9 1491.61  10
 -27   3   2 15518.0 786.929  10
  27   3  -1 824.972 212.770   7
 -27   3   1 811.543 198.845  10
  27   3   0 26085.9 978.640   7
 -27   3   0 26751.4 1021.58  10
  27   3   1 16655.1 775.122   7
 -27   3  -1 16221.5 777.114  10
  27   3   2 3951.12 383.264   7
  27  -3   2 4785.55 382.900   7
 -27   3  -2 4257.88 392.152  10
  27   3   3 8503.07 519.548   7
  27  -3   3 8614.59 499.823   7
 -27   3  -3 9152.93 518.272  10
  27   3   4 7292.62 443.600   7
  27  -3   4 7339.90 437.934   7
 -27   3  -4 7906.14 420.184  10
  27  -3   5 1758.46 210.952   7
  27  -3   6 1252.05 150.950   7
 -27   5  10 1135.51 141.501  11
 -27  -5   9 484.501 107.051   8
 -27   5   9 167.076 79.1310  11
 -27  -5   8 4520.21 311.118   8
 -27   5   8 4105.24 333.701  11
 -27  -5   7-32.8719 87.0777   8
 -27  -5   6 28884.5 889.234   8
 -27  -5   5 82.6398 111.309   8
 -27   5   5 300.366 113.072  10
 -27  -5   4 1242.42 230.894   8
 -27   5   4 1147.49 200.783  10
 -27  -5   3 145.114 122.519   8
 -27   5   3 132.092 95.5266  10
 -27   5   2 14947.4 688.685  10
 -27   5   1 34049.5 1031.36  10
 -27   5   0 334.862 133.558  10
 -27   5  -1 163.417 113.604  10
 -27   5  -2 6124.57 386.839  10
 -27   5  -3 1284.11 166.678  10
 -28   0  13 88.9970 99.8652   5
 -28   0  12 2672.24 261.751  11
 -28   0  12 2418.71 292.580   5
 -28   0  11 182.003 155.027   5
 -28   0  11-36.1182 109.775  11
 -28   0  10 2958.87 377.919   5
 -28   0   9-9.55850 112.970   5
 -28   0   8 3649.26 418.289   5
 -28   0   8 3424.97 365.922  10
 -28   0   7 87.2144 146.582   5
 -28   0   7 2.87883 100.816  10
 -28   0   6 15888.1 775.010  10
 -28   0   5 19.1461 103.569  10
 -28   0   4 25453.8 982.385  10
 -28   0   3 206.918 132.348  10
  28   0  -2 16296.6 705.227   7
 -28   0   2 14698.8 741.797  10
  28   0  -1 3.53968 95.7740   7
 -28   0   1-7.74429 99.6791  10
  28   0   0 42220.3 1203.45   7
 -28   0   0 44000.0 1230.56  10
  28   0   1-185.299 125.566   7
 -28   0  -1 91.1198 92.8801  10
  28   0   2 1149.49 228.467   7
  28   0   3-96.0384 119.064   7
  28   0   4 10097.5 565.036   7
  28   0   5 136.383 120.297   7
  28   0   6 414.645 123.736   7
  28   0   7-21.9516 47.6326   7
 -28   2  13 70.7545 66.3911   5
 -28   2  13 48.3424 71.7144  11
 -28  -2  13 13.6456 51.0032   5
 -28   2  12 1699.62 232.610  11
 -28  -2  12 1774.33 212.739   5
 -28   2  12 1667.03 216.642   5
 -28  -2  11 3.72606 113.961   5
 -28   2  11-48.6555 108.287   5
 -28   2  11-8.76231 123.685  11
 -28  -2  10 580.665 191.118   5
 -28   2  10 321.552 158.807   5
 -28  -2   9 964.915 232.786   5
 -28   2   9 881.913 221.856   5
 -28  -2   8 425.472 198.743   5
 -28   2   8 398.525 182.241   5
 -28   2   8 550.282 165.132  10
 -28  -2   7 3072.48 371.692   5
 -28   2   7 3097.57 395.622   5
 -28   2   7 3078.37 338.479  10
 -28   2   6 13401.8 708.594  10
 -28  -2   5 7676.55 540.316  10
 -28   2   5 7647.81 553.271  10
 -28  -2   4 9952.71 605.963  10
 -28   2   4 10111.2 643.848  10
  28   2  -3 36710.8 1099.79   7
 -28  -2   3 34590.1 1095.56  10
 -28   2   3 33590.6 1157.75  10
  28   2  -2 22824.2 901.246   7
 -28  -2   2 24664.8 903.296  10
 -28   2   2 22359.0 950.887  10
  28   2  -1 15157.3 741.201   7
 -28  -2   1 16201.1 705.347  10
 -28   2   1 13957.5 745.374  10
  28   2   0 47069.8 1313.72   7
 -28   2   0 48128.0 1363.12  10
  28   2   1 796.483 202.841   7
  28  -2   1 1090.41 204.919   7
 -28   2  -1 752.773 183.882  10
  28   2   2 344.488 151.858   7
  28  -2   2 335.857 156.677   7
 -28   2  -2 560.374 161.170  10
  28   2   3 11503.1 620.876   7
  28  -2   3 11358.9 586.689   7
 -28   2  -3 12719.8 585.569  10
  28   2   4 3322.07 323.225   7
  28  -2   4 3610.42 326.538   7
  28   2   5-8.80473 83.9076   7
  28  -2   5 55.3352 85.4945   7
  28   2   6 359.251 89.1835   7
  28  -2   6 493.266 114.518   7
 -28   4  12 2552.86 184.569  11
 -28   4  11 2144.14 222.952  11
 -28   4  10 184.746 125.347  11
 -28  -4   9-92.8397 62.5147   8
 -28   4   9 69.3846 135.763  11
 -28  -4   8 3797.46 311.512   8
 -28  -4   7 2481.39 283.239   8
 -28  -4   6 14389.2 672.314   8
 -28   4   6 15592.1 671.563  10
 -28   4   5 65.9516 105.727  10
 -28   4   4-3.13391 98.0979  10
 -28   4   3 55985.4 1422.07  10
 -28   4   2 30153.0 1050.10  10
 -28   4   1 243.258 135.850  10
 -28   4   0 4071.13 390.504  10
 -28   4  -1 3905.78 360.747  10
  28  -4   2 8765.02 410.877   7
 -28   4  -2 8015.87 476.963  10
  28  -4   3 8638.02 386.205   7
 -28   4  -3 8915.98 444.783  10
  28  -4   4 207.930 78.7326   7
 -28   4  -4 94.6867 65.8523  10
 -28  -6   7 119.148 73.7353   8
 -28  -6   6 909.155 145.233   8
 -28  -6   5 134.050 92.7830   8
 -28  -6   4 57.3755 89.5024   8
 -28  -6   3 10690.1 449.244   8
 -28   6   3 11140.6 424.829  10
 -28  -6   2 451.870 120.707   8
 -28   6   2 398.307 101.994  10
 -28  -6   1 4136.83 245.055   8
 -28   6   1 4540.62 293.493  10
 -28   6   0 9269.20 390.704  10
 -28   6  -1 1561.58 155.185  10
 -29  -1  13 89.9144 80.0096   5
 -29   1  13-17.7196 72.6912   5
 -29   1  13-153.423 82.3181  11
 -29   1  12 5675.77 390.560  11
 -29  -1  12 5377.55 383.798   5
 -29   1  12 5432.57 388.719   5
 -29   1  11 3220.78 343.324  11
 -29  -1  11 3213.38 339.031   5
 -29   1  11 3186.82 343.244   5
 -29  -1  10 824.913 218.981   5
 -29   1  10 997.875 232.981   5
 -29  -1   9 2208.71 339.155   5
 -29   1   9 1938.06 321.931   5
 -29   1   8 13223.7 673.579  10
 -29  -1   8 13332.7 764.820   5
 -29   1   8 12097.9 744.380   5
 -29  -1   7 10257.1 677.581   5
 -29   1   7 10118.0 691.912   5
 -29  -1   7 9999.20 619.307  10
 -29   1   7 9959.01 605.973  10
 -29  -1   6 310.382 133.900  10
 -29   1   6 353.205 140.471  10
 -29  -1   5 12312.8 685.075  10
 -29   1   5 12825.1 708.545  10
 -29  -1   4 10132.3 616.465  10
 -29   1   4 10113.6 632.033  10
  29   1  -3 176.042 109.639   7
 -29  -1   3 407.938 143.389  10
  29   1  -2 20394.4 822.590   7
 -29  -1   2 19023.4 816.239  10
 -29   1   2 18435.6 852.528  10
  29   1  -1 67958.4 1535.46   7
 -29  -1   1 69186.4 1508.51  10
 -29   1   1 65490.1 1579.59  10
  29   1   0 22.8725 120.619   7
  29  -1   0 160.885 115.822   7
 -29   1   0 112.860 114.936  10
  29   1   1-14.8290 125.847   7
  29  -1   1 12.7304 114.993   7
 -29   1  -1 63.2327 101.227  10
  29   1   2 12814.2 669.085   7
  29  -1   2 12891.3 649.258   7
 -29   1  -2 14300.5 634.499  10
  29   1   3 930.899 211.671   7
  29  -1   3 1093.16 203.621   7
  29   1   4 319.091 141.004   7
  29  -1   4 425.601 160.527   7
  29   1   5 19379.6 651.574   7
  29  -1   5 18760.9 637.611   7
  29   1   6 244.143 84.0346   7
  29  -1   6 258.512 94.8367   7
 -29   3  12-85.8846 88.7946  11
 -29   3  11 2789.44 299.478  11
 -29   3  11 3007.71 239.675   5
 -29   3  10 10938.3 618.713  11
 -29   3  10 11776.7 531.771   5
 -29  -3   9 2213.80 254.392   5
 -29   3   9 2036.14 260.112   5
 -29  -3   8 400.729 160.553   5
 -29   3   8 247.440 130.902   5
 -29  -3   8 365.421 136.313   8
 -29   3   7 1796.66 262.689   5
 -29  -3   7 1739.10 235.259   8
 -29   3   7 1905.77 249.755  10
 -29  -3   7 2281.53 287.571   5
 -29  -3   6 38.2082 49.0188   5
 -29   3   6-80.3694 95.8442   5
 -29   3   6 124.085 102.951  10
 -29  -3   5 3660.28 356.631   5
 -29   3   5 3044.60 354.380  10
 -29   3   4 18086.8 832.756  10
 -29   3   3 357.384 160.534  10
 -29   3   2 1621.88 269.425  10
 -29   3   1 14768.4 754.088  10
  29   3   0 4151.67 385.371   7
 -29   3   0 2459.17 316.402  10
  29   3   1 679.533 194.506   7
  29  -3   1 710.649 144.013   7
 -29   3  -1 700.521 181.064  10
  29   3   2 2109.37 267.646   7
  29  -3   2 2810.69 266.908   7
 -29   3  -2 1936.93 251.170  10
  29   3   3 45.1216 101.429   7
  29  -3   3 204.937 97.0356   7
 -29   3  -3 24.9468 90.7409  10
  29  -3   4 520.425 112.828   7
  29  -3   5 3298.29 212.341   7
 -29   5   9 1010.20 132.792  11
 -29  -5   8-66.2662 71.6428   8
 -29   5   8-85.7851 51.9669  11
 -29  -5   7 964.091 164.955   8
 -29   5   7 1033.68 171.316  11
 -29  -5   6 2276.70 244.329   8
 -29  -5   5 104.207 105.657   8
 -29   5   5-2.27632 47.2306  10
 -29  -5   4 5914.24 401.024   8
 -29   5   4 6066.01 394.977  10
 -29  -5   3 6931.01 429.622   8
 -29   5   3 7020.47 433.833  10
 -29  -5   2 317.593 128.551   8
 -29   5   2 183.764 110.470  10
 -29  -5   1 2032.14 226.998   8
 -29   5   1 1902.52 242.392  10
 -29  -5   0 33620.1 795.651   8
 -29   5   0 33865.0 904.572  10
 -29  -5  -1 232.909 73.3268   8
 -29   5  -1 378.245 122.826  10
 -29   5  -2 3381.83 239.195  10
 -30   0  13 19.9243 70.5414   5
 -30   0  12 169.463 113.860   5
 -30   0  12 121.286 69.1367  11
 -30   0  11-80.4591 124.292   5
 -30   0  11-7.40712 90.0132  11
 -30   0  10 3024.16 335.733  11
 -30   0  10 2907.14 358.172   5
 -30   0   9 44.5473 156.111   5
 -30   0   8 20806.6 850.484  10
 -30   0   8 20751.0 961.154   5
 -30   0   7 64.0826 147.996   5
 -30   0   7-104.883 102.873  10
 -30   0   6 1161.04 238.667  10
 -30   0   5-129.714 125.115  10
 -30   0   4 14745.1 752.687  10
 -30   0   3 0.48655 91.1270  10
  30   0  -2 3618.25 342.274   7
 -30   0   2 3265.76 358.072  10
  30   0  -1-2.14475 123.252   7
 -30   0   1-0.45934 84.2415  10
  30   0   0 16822.5 749.583   7
 -30   0   0 16731.3 734.701  10
  30   0   1 171.610 147.531   7
 -30   0  -1 206.059 110.029  10
  30   0   2 843.090 199.125   7
  30   0   3 114.357 110.174   7
  30   0   4 350.825 130.779   7
  30   0   5 39.9457 87.3721   7
  30   0   6 1323.56 130.346   7
 -30  -2  12 643.497 118.459   5
 -30   2  12 517.675 120.300   5
 -30   2  12 528.153 135.685  11
 -30   2  11 2224.05 273.334  11
 -30  -2  11 2337.69 247.298   5
 -30   2  11 2302.98 261.469   5
 -30  -2  10 8584.46 512.896   5
 -30   2  10 8185.25 513.355   5
 -30  -2   9 197.710 160.309   5
 -30   2   9 283.630 152.249   5
 -30   2   9 277.043 107.843  10
 -30  -2   8 783.525 224.794   5
 -30   2   8 427.119 175.682   5
 -30   2   8 813.548 169.449  10
 -30  -2   7 23383.8 961.307   5
 -30   2   7 22048.5 950.176   5
 -30   2   7 23050.1 872.189  10
 -30  -2   6 4971.78 456.350   5
 -30   2   6 4795.41 426.387  10
 -30   2   5 18610.5 837.669  10
 -30  -2   4 6291.45 480.010  10
 -30   2   4 6378.43 506.093  10
 -30  -2   3 17319.9 765.027  10
 -30   2   3 16033.2 792.858  10
  30   2  -2 3308.40 344.674   7
 -30  -2   2 3663.91 350.393  10
 -30   2   2 3845.13 397.907  10
  30   2  -1 10565.1 606.988   7
 -30   2   1 10275.2 631.449  10
  30   2   0 10642.1 613.211   7
  30  -2   0 12504.5 577.044   7
 -30   2   0 10652.6 619.248  10
  30   2   1 2108.53 287.105   7
  30  -2   1 2607.45 286.085   7
 -30   2  -1 2614.90 298.979  10
  30  -2   2 1386.56 211.224   7
  30   2   2 1219.73 217.740   7
 -30   2  -2 1341.75 208.573  10
  30   2   3 5131.79 380.026   7
  30  -2   3 5549.26 372.335   7
  30   2   4 17301.5 609.730   7
  30  -2   4 17280.7 588.497   7
  30   2   5 1684.91 170.491   7
  30  -2   5 1633.58 168.927   7
 -30   4  11 303.177 96.1295  11
 -30   4  10 13405.2 540.237  11
 -30   4   9 22925.6 783.701  11
 -30  -4   8 1891.09 208.582   8
 -30  -4   7 3508.71 298.863   8
 -30  -4   6 1659.67 227.662   8
 -30   4   6 1704.46 222.830  10
 -30   4   5 3222.88 317.193  10
 -30   4   4 3987.74 365.414  10
 -30   4   3 718.747 193.723  10
 -30   4   2 28105.4 951.094  10
 -30   4   1 1390.04 234.334  10
 -30   4   0 93.8301 117.477  10
 -30   4  -1 9965.79 505.451  10
 -30   4  -2 2088.71 212.344  10
 -30   4  -3-48.5706 53.0461  10
 -30  -6   6 3233.04 195.879   8
 -30  -6   5 836.314 125.970   8
 -30  -6   4 3945.09 235.716   8
 -30  -6   3 935.705 121.448   8
 -30  -6   2 7643.06 282.255   8
 -31  -1  13 17911.0 467.022   5
 -31   1  13 17512.9 480.302   5
 -31   1  12 6938.16 364.418  11
 -31  -1  12 6703.39 381.801   5
 -31   1  12 6864.93 395.484   5
 -31   1  11 1281.39 215.132   5
 -31   1  11 1107.87 198.475  11
 -31  -1  11 1199.91 208.466   5
 -31  -1  10 363.462 160.886   5
 -31   1  10 465.673 166.208   5
 -31  -1   9 4909.09 446.108   5
 -31   1   9 4629.99 429.187   5
 -31   1   8 6254.95 454.408  10
 -31  -1   8 6198.36 511.773   5
 -31   1   8 5709.63 499.419   5
 -31  -1   7 4991.45 484.051   5
 -31   1   7 4457.19 454.659   5
 -31   1   7 4459.89 398.194  10
 -31  -1   6 572.686 198.684  10
 -31   1   6 633.222 180.812  10
 -31  -1   5 29505.5 1045.91  10
 -31   1   5 29831.6 1057.13  10
 -31  -1   4 923.015 203.458  10
 -31   1   4 789.517 220.849  10
  31   1  -3 20592.1 774.807   7
 -31  -1   3 18706.3 811.725  10
 -31   1   3 17872.6 825.918  10
  31   1  -2 474.040 155.109   7
 -31  -1   2 225.807 123.556  10
 -31   1   2 176.903 134.309  10
  31   1  -1 16887.8 745.444   7
  31  -1  -1 17342.3 694.567   7
 -31  -1   1 16652.5 709.795  10
 -31   1   1 16261.5 766.846  10
  31   1   0 8924.53 547.374   7
  31  -1   0 9122.08 517.976   7
 -31   1   0 8495.98 532.427  10
  31   1   1 34020.9 1039.20   7
  31  -1   1 35047.4 1003.51   7
 -31   1  -1 36981.8 1012.66  10
  31   1   2 227.889 119.391   7
  31  -1   2 16.6332 97.1880   7
  31   1   3 28158.1 850.925   7
  31  -1   3 28366.2 826.091   7
  31   1   4 235.887 109.806   7
  31  -1   4 183.902 90.9056   7
  31   1   5 367.084 89.7552   7
  31  -1   5 322.354 86.2008   7
 -31   3  12 596.275 106.553  11
 -31   3  11 19402.2 641.873  11
 -31   3  10 3830.98 344.171  11
 -31   3  10 3947.75 277.289   5
 -31   3   9 63.3127 75.2635   5
 -31  -3   8 2468.32 230.584   8
 -31   3   8 2613.35 244.620  10
 -31   3   8 2363.67 268.900   5
 -31  -3   7 2366.63 256.975   8
 -31   3   7 2228.53 261.444  10
 -31  -3   7 2713.78 277.882   5
 -31   3   7 2627.04 300.555   5
 -31  -3   6-106.304 64.0355   5
 -31   3   6 62.4428 118.727   5
 -31   3   6-27.8616 112.124  10
 -31  -3   5 8196.55 513.200   5
 -31   3   5 7503.81 505.746   5
 -31   3   5 7275.34 497.804  10
 -31   3   4 13130.4 682.168  10
 -31   3   3 20505.0 852.399  10
 -31   3   2 351.180 170.886  10
 -31   3   1 7615.81 517.820  10
 -31   3   0 1351.32 229.028  10
 -31   3  -1 7508.86 449.580  10
  31  -3   2 5054.54 288.250   7
 -31   3  -2 4966.09 323.910  10
  31  -3   3 4374.13 247.939   7
 -31   3  -3 4274.37 228.771  10
 -31  -5   7 0.79779 71.3628   8
 -31   5   7 7.88168 49.8982  11
 -31  -5   6 2966.18 239.498   8
 -31  -5   5 463.530 119.211   8
 -31   5   5 330.665 93.4439  10
 -31  -5   4 2281.95 230.002   8
 -31   5   4 2523.63 229.100  10
 -31  -5   3 324.426 108.150   8
 -31   5   3 465.734 125.772  10
 -31  -5   2-113.470 89.5171   8
 -31   5   2 1.86035 77.2768  10
 -31  -5   1 3613.28 247.434   8
 -31   5   1 3336.49 259.018  10
 -31  -5   0 3698.35 211.053   8
 -31   5   0 4088.74 267.405  10
 -31   5  -1 26094.6 568.992  10
 -32   0  12 276.038 112.938   5
 -32   0  11-52.8210 102.564   5
 -32   0  11 39.2069 62.5374  11
 -32   0  10 2872.64 281.571  11
 -32   0  10 2665.23 320.168   5
 -32   0   9 76.4708 142.703   5
 -32   0   8 2147.81 329.834   5
 -32   0   7 88.1355 161.308   5
 -32   0   7 192.130 122.575  10
 -32   0   6 13406.9 696.076  10
 -32   0   5 97.6718 107.056  10
 -32   0   4 33604.6 1105.97  10
 -32   0   3 54.6011 102.549  10
  32   0  -2 4982.64 368.277   7
 -32   0   2 4584.16 400.424  10
  32   0  -1-85.1725 88.7419   7
 -32   0   1-66.6459 111.480  10
  32   0   0 27771.7 899.812   7
 -32   0   0 28614.7 875.275  10
  32   0   1 35.8454 114.738   7
  32   0   2 51912.0 1159.95   7
  32   0   3-75.3812 100.894   7
  32   0   4 7849.94 370.919   7
 -32   2  12-4.78437 48.4066  11
 -32  -2  11-93.0284 79.1043   5
 -32   2  11 51.2869 94.4458   5
 -32   2  11 42.1958 91.8331  11
 -32   2  10 18661.1 745.940  11
 -32  -2  10 20847.9 699.564   5
 -32   2  10 19478.2 704.921   5
 -32  -2   9 4435.65 369.094   5
 -32   2   9 4336.02 380.882   5
 -32  -2   8 201.549 142.766   5
 -32   2   8 90.8904 120.948   5
 -32   2   8 166.705 88.2266  10
 -32   2   7 2016.57 257.011  10
 -32  -2   7 1891.12 284.077   5
 -32   2   7 1936.70 291.489   5
 -32  -2   6 2119.22 304.276   5
 -32   2   6 1910.52 284.412   5
 -32   2   6 2004.29 265.216  10
 -32   2   5-262.772 131.708  10
 -32   2   4 14783.0 728.347  10
 -32   2   3 518.050 167.850  10
 -32   2   2 6296.92 483.021  10
  32   2  -1 7366.52 474.130   7
 -32   2   1 7575.85 508.106  10
  32   2   0 277.502 141.647   7
 -32   2   0 226.585 119.781  10
  32   2   1 10455.0 534.323   7
  32  -2   1 11151.1 483.859   7
 -32   2  -1 10494.3 514.509  10
  32   2   2 17509.0 643.397   7
  32  -2   2 18951.5 600.997   7
 -32   2  -2 18666.0 567.506  10
  32   2   3 317.900 114.372   7
  32  -2   3 491.164 107.155   7
  32  -2   4 2663.53 172.998   7
 -32   4  10 557.705 113.505  11
 -32   4   9 8039.73 405.261  11
 -32  -4   8 577.789 109.835   8
 -32  -4   7 280.485 109.118   8
 -32  -4   6-22.0281 72.5334   8
 -32   4   6-18.0458 63.1464  10
 -32  -4   5 73.4939 100.295   8
 -32   4   5 58.1675 77.4888  10
 -32   4   4 5487.50 379.928  10
 -32   4   3 421.204 134.921  10
 -32   4   2-11.5936 98.5412  10
 -32   4   1 47306.5 1072.76  10
 -32   4   0 9415.94 453.269  10
 -32   4  -1 196.014 86.6614  10
 -33  -1  12 143.959 74.6480   5
 -33   1  12 119.401 79.1698   5
 -33   1  11 4162.93 299.727  11
 -33  -1  11 4364.90 316.265   5
 -33   1  11 3972.09 311.288   5
 -33   1  10 951.767 182.470   5
 -33   1  10 1000.24 191.530  11
 -33  -1  10 1362.63 214.506   5
 -33  -1   9 721.790 201.415   5
 -33   1   9 822.169 207.244   5
 -33   1   8 2298.28 262.962  10
 -33  -1   8 2191.61 298.844   5
 -33   1   8 2290.30 324.896   5
 -33  -1   7 3506.20 380.662   5
 -33   1   7 3499.13 379.632   5
 -33   1   7 3623.21 351.284  10
 -33  -1   6 1294.54 251.601   5
 -33  -1   6 1131.03 226.978  10
 -33   1   6 1138.37 212.162  10
 -33  -1   5 6145.01 462.093  10
 -33   1   5 6042.33 468.531  10
 -33  -1   4 1062.18 200.392  10
 -33   1   4 992.365 219.752  10
 -33  -1   3 18594.7 763.001  10
 -33   1   3 17396.1 774.521  10
  33   1  -2 19465.2 717.057   7
 -33  -1   2 19377.3 744.119  10
 -33   1   2 18428.3 775.135  10
  33   1  -1 897.962 178.347   7
 -33  -1   1 1213.12 187.554  10
 -33   1   1 826.841 178.170  10
  33   1   0 2943.01 298.016   7
  33  -1   0 3297.62 275.517   7
 -33   1   0 3081.31 296.855  10
  33   1   1 31226.5 888.325   7
  33  -1   1 32130.7 844.341   7
 -33   1  -1 32645.6 793.556  10
  33   1   2 7369.39 411.285   7
  33  -1   2 7704.25 398.568   7
  33   1   3 5942.19 330.891   7
  33  -1   3 6358.79 323.954   7
  33   1   4 5842.08 264.687   7
 -33   3  11 378.451 94.4926  11
 -33   3  10 30.9941 83.9309  11
 -33   3   9 3416.47 234.229   5
 -33   3   8 12123.4 444.969  10
 -33   3   8 11312.1 486.723   5
 -33  -3   7 3435.87 269.480   8
 -33   3   7 3286.76 278.404  10
 -33   3   7 3566.20 303.085   5
 -33   3   6 359.253 119.110   5
 -33   3   6 479.570 136.931  10
 -33   3   5 3074.77 299.620   5
 -33   3   5 2659.50 284.649  10
 -33   3   4 17078.3 685.392   5
 -33   3   4 15666.0 680.716  10
 -33   3   3 1794.05 253.607  10
 -33   3   2 7974.00 482.549  10
 -33   3   1 939.529 179.538  10
 -33   3   0 583.294 142.711  10
 -33   3  -1 9167.12 404.183  10
 -33  -5   6 2430.92 174.983   8
 -33  -5   5 3709.32 229.714   8
 -33  -5   4 1613.45 163.584   8
 -33  -5   3 279.110 80.7847   8
 -33   5   3 360.531 79.6698  10
 -33  -5   2 44.9378 54.2778   8
 -33   5   2 50.7773 57.1222  10
 -34   0  12 77.0672 56.7187   5
 -34   0  11-89.8498 85.7023   5
 -34   0  10 9919.64 429.858  11
 -34   0  10 10309.7 524.845   5
 -34   0   9-97.1169 126.463   5
 -34   0   8 4635.59 426.557   5
 -34   0   7 123.454 133.329   5
 -34   0   7 37.2975 103.316  10
 -34   0   6 51256.9 1401.02   5
 -34   0   6 51169.9 1273.84  10
 -34   0   5 140.001 120.320  10
 -34   0   4 12961.4 649.897  10
 -34   0   3 145.003 104.049  10
 -34   0   2 387.178 140.015  10
  34   0  -1 57.2402 80.6906   7
 -34   0   1 13.4356 81.7956  10
  34   0   0 8399.07 441.328   7
 -34   0   0 8053.00 396.530  10
  34   0   1 11.7641 91.8689   7
  34   0   2 36007.4 800.133   7
  34   0   3 128.312 72.9777   7
 -34   2  11-59.8427 64.4559  11
 -34   2  10 1256.10 192.748  11
 -34  -2  10 1407.68 158.026   5
 -34   2  10 1245.31 172.973   5
 -34  -2   9 124.736 87.3290   5
 -34   2   9 22.9840 100.523   5
 -34  -2   8 404.798 131.533   5
 -34   2   8 333.875 133.050   5
 -34   2   8 393.658 112.626  10
 -34  -2   7-144.702 102.761   5
 -34   2   7-62.0808 113.403   5
 -34   2   7-49.8731 78.6236  10
 -34  -2   6-25.3296 122.705   5
 -34   2   6 26.9936 102.233   5
 -34   2   6-25.7553 85.3176  10
 -34  -2   5 2587.55 301.530   5
 -34   2   5 2391.15 276.483  10
 -34   2   4 957.630 208.851  10
 -34   2   3 955.926 204.840  10
 -34   2   2-58.1650 81.1305  10
 -34   2   1 1811.14 231.656  10
 -34   2   0 3705.18 290.864  10
 -34   2  -1 2339.21 199.027  10
 -34   4   8 3563.86 243.884  11
 -34  -4   7 28855.7 577.775   8
 -34  -4   6 4766.27 278.196   8
 -34   4   6 4378.62 244.020  10
 -34  -4   5 7689.76 369.917   8
 -34   4   5 7856.21 368.273  10
 -34  -4   4 747.279 146.443   8
 -34   4   4 890.043 141.812  10
 -34  -4   3 14096.8 512.880   8
 -34   4   3 14082.0 521.962  10
 -34   4   2 187.850 94.4757  10
 -34   4   1 4426.00 272.145  10
 -34   4   0 9527.44 340.224  10
 -35  -1  11 266.257 85.4386   5
 -35   1  11 182.251 88.8055   5
 -35  -1  10 609.148 137.732   5
 -35   1  10 769.125 154.472   5
 -35   1  10 660.207 126.808  11
 -35  -1   9 12973.7 576.733   5
 -35   1   9 13356.2 592.026   5
 -35  -1   8 3298.40 319.508   5
 -35   1   8 3376.20 336.517   5
 -35  -1   7 1143.91 221.219   5
 -35   1   7 1194.07 233.113   5
 -35   1   7 1182.50 191.252  10
 -35  -1   6 2878.44 324.852   5
 -35   1   6 2694.64 326.335   5
 -35   1   6 2800.46 294.766  10
 -35   1   5 204.282 120.943  10
 -35  -1   4 12228.1 577.761  10
 -35   1   4 11482.3 580.944  10
 -35  -1   3 3933.98 321.431  10
 -35   1   3 3716.72 335.423  10
 -35   1   2 145.943 103.785  10
 -35   1   1 679.703 147.220  10
  35   1   0 2322.02 226.922   7
 -35   1   0 2304.84 205.313  10
  35   1   1 5986.77 324.554   7
  35  -1   1 6164.93 286.214   7
 -35   3   9 12702.7 478.026  11
 -35   3   7 912.634 131.017   5
 -35  -3   7 1029.40 126.590   8
 -35   3   7 1144.97 148.812  10
 -35   3   6 351.675 109.911   5
 -35  -3   6 252.663 90.8267   8
 -35   3   6 352.174 112.558  10
 -35   3   5 11093.4 490.490  10
 -35   3   5 11773.7 469.729   5
 -35   3   4 185.547 99.6200   5
 -35   3   4-53.0948 80.4340  10
 -35   3   3 4127.90 277.634   5
 -35   3   3 4339.35 318.574  10
 -35   3   2 1351.94 155.122   5
 -35   3   2 1555.41 193.633  10
 -35   3   1 18992.2 580.439  10
 -35   3   0 115.363 64.6513  10
 -36   0  10 4471.62 294.799   5
 -36   0   9-78.9327 107.545   5
 -36   0   9 246.305 78.6178  11
 -36   0   8 600.034 169.720   5
 -36   0   7-39.4276 132.334   5
 -36   0   6 879.377 202.787   5
 -36   0   6 600.453 152.328  10
 -36   0   5-0.33436 92.1520  10
 -36   0   4 713.638 169.275  10
 -36   0   3 99.6704 88.3856  10
 -36   0   2 3535.70 277.650  10
 -36   0   1-80.2192 49.4325  10
 -36   2   9 68.2166 70.9671   5
 -36   2   9 198.272 89.5573  11
 -36  -2   8 16816.1 537.417   5
 -36   2   8 15545.2 554.495   5
 -36   2   7 8985.17 417.480  10
 -36  -2   7 9621.52 447.525   5
 -36   2   7 9291.09 463.238   5
 -36  -2   6 745.434 154.506   5
 -36   2   6 741.192 164.708   5
 -36  -2   6 778.791 122.837   8
 -36   2   6 842.910 149.269  10
 -36  -2   5 981.755 175.265   5
 -36   2   5 835.511 169.728   5
 -36   2   5 667.390 147.963  10
 -36  -2   4 1337.77 195.789   5
 -36   2   4 1012.74 178.593   5
 -36   2   4 1262.10 188.726  10
 -36   2   3 4539.61 328.423  10
 -36   2   2 44.5275 75.9324  10
 -36   2   1 164.075 83.7810  10
 -36   2   0 278.034 80.4296  10
 -36  -4   4 64.0239 55.5226   8
 -37   1   9 12307.3 423.838  11
 -37  -1   9 13610.2 469.470   5
 -37   1   9 13618.9 487.205   5
 -37  -1   8 669.638 137.132   5
 -37   1   8 691.332 159.552   5
 -37  -1   7 9109.59 466.273   5
 -37   1   7 8456.23 460.303   5
 -37   1   6 5554.22 394.382   5
 -37   1   6 5379.40 348.865  10
 -37  -1   6 5290.15 377.664   5
 -37  -1   5 195.959 137.976   5
 -37   1   5 241.935 130.119   5
 -37   1   5 230.869 108.996  10
 -37   1   4 230.450 99.8762  10
 -37   1   3 6128.02 360.261  10
 -37   1   2 87.3903 72.9113  10
 -37   1   1 535.497 97.0195  10
 -37   3   6 215.196 69.4800  10
 -37  -3   5 9959.17 338.105   8
 -37   3   5 9790.65 371.459  10
 -37  -3   4 11503.9 384.122   8
 -37   3   4 10896.0 399.890  10
 -37   3   3 373.646 87.7463  10
 -37   3   2 1759.01 148.000  10
 -38   0   9 24.8556 60.4993   5
 -38   0   8 9481.66 422.660   5
 -38   0   7-51.1713 87.6256   5
 -38   0   6 6457.92 388.348   5
 -38   0   5 33.8015 89.2206   5
 -38   0   4 378.674 124.818   5
 -38   2   6 6930.74 317.308  10
 -38   2   6 6260.11 307.050   5
 -38   2   5 13.6377 76.8425   5
 -38   2   5-5.10263 56.2223  10
 -38   2   4 4798.09 277.312  10
 -38   2   4 4692.86 272.046   5
 -38   2   3 6674.65 303.667  10
 -39   1   7 6891.07 314.582   5
 -39  -1   6 477.525 106.639   5
 -39   1   6 342.375 107.534   5
 -39  -1   5 1347.54 158.184   5
 -39   1   5 1359.40 164.073   5
 -39  -1   4 91.4900 79.9101   5
 -39   1   4 69.1580 87.5315   5
 -39   1   3 294.382 96.8870   5
;
_shelx_res_checksum     23432
_shelx_res_file
;
TITL hsy-511a in C2/c
CELL 1.54184 31.669698 7.588349 12.591461 90 108.5135 90
ZERR 8 0.001108 0.000224 0.000571 0 0.0043 0
LATT 7
SYMM -X,+Y,0.5-Z
SFAC C H O
UNIT 136 128 32
EQIV $1 +X,-Y,-0.5+Z
EQIV $2 +X,-Y,0.5+Z
L.S. 15
PLAN  20
TEMP -150
HTAB C2 O4_$1
HTAB C17 O2_$2
conf
bond $h
htab
fmap 2
acta 135
OMIT 10 0 6
OMIT 4 6 11
REM <HKL>F:/Yathi-2013/HSY-511-Next-11-New3/Olex2-hsy-511/HSY-511A.hkl</HKL>
WGHT    0.055400    1.214200
FVAR       4.49407
O1    3    0.159886    0.239759    0.716147    11.00000    0.02674    0.02681 =
         0.03360   -0.00443    0.01874   -0.00323
O2    3    0.056399    0.096717    0.834882    11.00000    0.03798    0.02610 =
         0.04470   -0.00812    0.02541   -0.00635
O3    3   -0.011197    0.317296    0.917154    11.00000    0.02501    0.04197 =
         0.03320   -0.00028    0.01172    0.00601
O4    3    0.046214    0.201011    1.053920    11.00000    0.02956    0.04660 =
         0.03348    0.01235    0.01890    0.01292
C1    1    0.172093    0.099638    0.664032    11.00000    0.02116    0.02762 =
         0.02048   -0.00081    0.00796    0.00174
C2    1    0.150672   -0.062839    0.646869    11.00000    0.02177    0.03080 =
         0.02596   -0.00172    0.00950   -0.00192
AFIX  43
H2    2    0.126145   -0.082918    0.673368    11.00000   -1.20000
AFIX   0
C3    1    0.165202   -0.195970    0.590842    11.00000    0.02960    0.02879 =
         0.03023   -0.00418    0.00844   -0.00233
AFIX  43
H3    2    0.150652   -0.307131    0.579514    11.00000   -1.20000
AFIX   0
C4    1    0.200808   -0.167043    0.551513    11.00000    0.03394    0.03399 =
         0.02920   -0.00459    0.01384    0.00572
AFIX  43
H4    2    0.210533   -0.257243    0.512381    11.00000   -1.20000
AFIX   0
C5    1    0.222176   -0.004143    0.570027    11.00000    0.02650    0.03660 =
         0.02690    0.00271    0.01432    0.00468
AFIX  43
H5    2    0.246722    0.014935    0.543448    11.00000   -1.20000
AFIX   0
C6    1    0.208713    0.131074    0.626086    11.00000    0.02115    0.02985 =
         0.02113    0.00280    0.00770    0.00112
C7    1    0.231397    0.307317    0.645625    11.00000    0.02812    0.03382 =
         0.03447    0.00075    0.01631   -0.00431
AFIX 137
H7A   2    0.257551    0.303944    0.620011    11.00000   -1.50000
H7B   2    0.240761    0.335141    0.725751    11.00000   -1.50000
H7C   2    0.210689    0.397936    0.603871    11.00000   -1.50000
AFIX   0
C8    1    0.123111    0.214253    0.757459    11.00000    0.02301    0.02681 =
         0.02775   -0.00166    0.01452   -0.00162
AFIX  23
H8A   2    0.129258    0.114517    0.810887    11.00000   -1.20000
H8B   2    0.095823    0.186976    0.694727    11.00000   -1.20000
AFIX   0
C9    1    0.116683    0.381213    0.815108    11.00000    0.02181    0.02514 =
         0.02043    0.00105    0.00679    0.00132
C10   1    0.143049    0.528839    0.817469    11.00000    0.02506    0.02934 =
         0.02768    0.00069    0.01118   -0.00148
AFIX  43
H10   2    0.164819    0.524995    0.780165    11.00000   -1.20000
AFIX   0
C11   1    0.138204    0.681706    0.873224    11.00000    0.02724    0.02507 =
         0.03285    0.00081    0.00828   -0.00353
AFIX  43
H11   2    0.156623    0.780612    0.873451    11.00000   -1.20000
AFIX   0
C12   1    0.106736    0.691378    0.928577    11.00000    0.02869    0.02435 =
         0.02855   -0.00412    0.00641    0.00189
AFIX  43
H12   2    0.103345    0.796366    0.966163    11.00000   -1.20000
AFIX   0
C13   1    0.080422    0.546123    0.928217    11.00000    0.02259    0.02746 =
         0.02468   -0.00091    0.00858    0.00320
AFIX  43
H13   2    0.059102    0.551466    0.966836    11.00000   -1.20000
AFIX   0
C14   1    0.084565    0.391222    0.872049    11.00000    0.02085    0.02394 =
         0.02218    0.00063    0.00736    0.00135
C15   1    0.056916    0.238451    0.879501    11.00000    0.02271    0.02637 =
         0.02612    0.00011    0.01092    0.00148
C16   1    0.025949    0.260269    0.951600    11.00000    0.02405    0.02140 =
         0.02920   -0.00057    0.01236   -0.00109
C17   1    0.021228    0.211024    1.132872    11.00000    0.04212    0.04849 =
         0.03765    0.01540    0.02646    0.01420
AFIX 137
H17A  2    0.037319    0.147368    1.201517    11.00000   -1.50000
H17B  2   -0.008200    0.157727    1.099372    11.00000   -1.50000
H17C  2    0.017745    0.334717    1.150868    11.00000   -1.50000
AFIX   0
HKLF 4
REM  hsy-511a in C2/c
REM R1 =  0.0384 for    2551 Fo > 4sig(Fo)  and  0.0435 for all    2897 data
REM    192 parameters refined using      0 restraints
END
WGHT      0.0554      1.2142
REM Instructions for potential hydrogen bonds
HTAB C2 O4_$1
HTAB C17 O2_$2
REM Highest difference peak  0.226,  deepest hole -0.197,  1-sigma level  0.042
Q1    1   0.1197  0.4706  0.7842  11.00000  0.05    0.23
Q2    1   0.0429  0.2622  0.9144  11.00000  0.05    0.22
Q3    1   0.1525  0.0339  0.6192  11.00000  0.05    0.21
Q4    1   0.1909  0.1207  0.6423  11.00000  0.05    0.21
Q5    1   0.0718  0.3171  0.8797  11.00000  0.05    0.21
Q6    1   0.1182  0.3053  0.7896  11.00000  0.05    0.20
Q7    1   0.0977  0.3800  0.8414  11.00000  0.05    0.20
Q8    1   0.1051  0.3627  0.8677  11.00000  0.05    0.20
Q9    1   0.1814 -0.1631  0.5569  11.00000  0.05    0.19
Q10   1   0.1989 -0.0567  0.5289  11.00000  0.05    0.18
Q11   1   0.0896  0.4487  0.9200  11.00000  0.05    0.18
Q12   1   0.1296  0.4516  0.8197  11.00000  0.05    0.18
Q13   1   0.1699 -0.0001  0.6849  11.00000  0.05    0.18
Q14   1   0.0814  0.4710  0.8954  11.00000  0.05    0.16
Q15   1   0.2201  0.2113  0.6376  11.00000  0.05    0.15
Q16   1   0.2085  0.0769  0.5773  11.00000  0.05    0.15
Q17   1   0.1516  0.5860  0.8733  11.00000  0.05    0.14
Q18   1   0.0994  0.6074  0.9448  11.00000  0.05    0.14
Q19   1   0.0111  0.3445  0.9397  11.00000  0.05    0.13
Q20   1   0.1208 -0.0539  0.6202  11.00000  0.05    0.12
;
_shelxl_version_number         .000002012
