# Supplementary material for: Methyl 2-{2-[(2-methyl­phen­oxy)meth­yl]phen­yl}-2-oxoacetate
Source: Acta Crystallogr Sect E Struct Rep Online. 2013 Apr 10;69(Pt 5):o671. doi: 10.1107/S1600536813008878 (PMC3647866; doi:10.1107/S1600536813008878)
Supplement: Supplementary file 2 [file e-69-0o671-Isup2.hkl]

#
# h,k,l, Fc-squared, Fo-squared, sigma(Fo-squared), status flag
#
data_I
_shelx_title ' hsy-511a in C2/c'
_shelx_refln_list_code          4
_shelx_F_calc_maximum      240.65
_exptl_crystal_F_000      1200.00
_reflns_d_resolution_high  0.7964

loop_
 _space_group_symop_operation_xyz
 'x, y, z'
 '-x, y, -z+1/2'
 'x+1/2, y+1/2, z'
 '-x+1/2, y+1/2, -z+1/2'
 '-x, -y, -z'
 'x, -y, z-1/2'
 '-x+1/2, -y+1/2, -z'
 'x+1/2, -y+1/2, z-1/2'

_cell_length_a    31.6697
_cell_length_b     7.5883
_cell_length_c    12.5915
_cell_angle_alpha  90.000
_cell_angle_beta  108.514
_cell_angle_gamma  90.000

_shelx_F_squared_multiplier     1.000

loop_
 _refln_index_h
 _refln_index_k
 _refln_index_l
 _refln_F_squared_calc
 _refln_F_squared_meas
 _refln_F_squared_sigma
 _refln_observed_status
   2   0   0       3820.46       3679.10        25.09 o
   4   0   0       6013.79       5504.02        44.08 o
   6   0   0       7919.79       7286.63        62.56 o
   8   0   0        450.76        333.06        15.98 o
  10   0   0      10802.24       9891.61        97.22 o
  12   0   0        715.43        748.66        29.92 o
  14   0   0       3376.67       3419.99        70.23 o
  16   0   0       2707.00       2749.83        68.23 o
  18   0   0       4019.43       3965.07        88.72 o
  20   0   0        116.17        107.82        15.70 o
  22   0   0        933.84        875.43        47.48 o
  24   0   0        126.32        158.22        10.18 o
  26   0   0        178.36        166.20        11.97 o
  28   0   0       2180.70       2134.44        44.06 o
  30   0   0        832.04        830.64        25.98 o
  32   0   0       1333.17       1396.82        31.06 o
  34   0   0        373.36        406.56        14.60 o
   1   1   0         96.15        104.77         3.94 o
   3   1   0       2487.60       2399.81        34.13 o
   5   1   0      26320.48      24418.88       395.29 o
   7   1   0       3465.69       3447.33        27.82 o
   9   1   0       6645.41       6678.89        56.09 o
  11   1   0       4931.44       4641.52        51.91 o
  13   1   0       1353.86       1384.26        30.97 o
  15   1   0        325.46        349.92        17.10 o
  17   1   0        835.49        800.97        27.71 o
  19   1   0       4555.09       4627.81        89.40 o
  21   1   0        323.10        330.72        20.20 o
  23   1   0         16.75         19.19         3.09 o
  25   1   0        252.53        239.44         9.42 o
  27   1   0        603.37        607.30        16.70 o
  29   1   0          0.10          4.95         3.35 o
  31   1   0        415.81        438.64        15.21 o
  33   1   0        147.64        154.70         8.28 o
  35   1   0        125.85        114.50         7.54 o
   0   2   0      57911.39      46902.50       162.07 o
   2   2   0      10516.26      10224.44        94.87 o
   4   2   0       2999.49       2875.63        31.79 o
   6   2   0      10195.89      10039.35        60.33 o
   8   2   0       1857.69       1832.79        82.80 o
  10   2   0        228.19        242.14        11.10 o
  12   2   0        975.12       1086.59        67.53 o
  14   2   0       5208.76       5235.51       100.20 o
  16   2   0         18.07          1.60         4.84 o
  18   2   0       1512.03       1468.92        60.19 o
  20   2   0        110.17        108.10        17.33 o
  22   2   0       1817.74       1812.45        32.30 o
  24   2   0         17.07         19.36         3.77 o
  26   2   0        240.01        225.99        11.92 o
  28   2   0       2486.57       2356.09        46.84 o
  30   2   0        539.92        564.06        30.37 o
  32   2   0         14.18         12.37         4.53 o
  34   2   0        159.55        183.45        14.40 o
  36   2   0         26.72         13.77         3.98 o
   1   3   0       1175.06       1097.00        22.17 o
   3   3   0        874.30       1016.89        22.73 o
   5   3   0        575.02        809.73        15.17 o
   7   3   0       1415.71       1611.03        74.38 o
   9   3   0      16302.30      16758.71       614.41 o
  11   3   0         25.79         16.18         4.34 o
  13   3   0       2550.02       2562.24       122.14 o
  15   3   0        359.34        344.95        29.95 o
  17   3   0        837.09        811.89        47.05 o
  19   3   0        641.90        579.22        18.88 o
  21   3   0        174.62        147.22        10.40 o
  23   3   0        276.30        255.36        15.60 o
  25   3   0       1026.34        987.09        30.57 o
  27   3   0       1420.68       1307.57        34.99 o
  29   3   0         90.76        166.37        41.90 o
  31   3   0         67.35         66.91        11.34 o
  33   3   0         19.42         28.88         7.07 o
  35   3   0          6.88          5.71         3.20 o
   0   4   0       1356.98       1366.11        40.07 o
   2   4   0         82.38        110.61        15.21 o
   4   4   0         65.84        133.39        16.29 o
   6   4   0       1221.53       1177.95        49.83 o
   8   4   0        579.41        579.57        36.20 o
  10   4   0       4835.83       5172.13       111.28 o
  12   4   0        144.01        104.43        17.83 o
  14   4   0          0.63          8.21         7.70 o
  16   4   0       1506.69       1512.04        30.21 o
  18   4   0          3.25          4.86         2.86 o
  20   4   0        177.20        167.50        12.57 o
  22   4   0         45.67         39.13         6.87 o
  24   4   0       1084.44       1004.52        44.17 o
  26   4   0         35.59         44.76        10.22 o
  28   4   0        200.15        201.57        19.34 o
  30   4   0          4.55          4.65         5.82 o
  32   4   0        444.28        466.21        22.44 o
  34   4   0        428.17        471.73        16.85 o
   1   5   0          9.95         15.93         4.88 o
   3   5   0          4.59          9.11         5.00 o
   5   5   0        213.29        217.39        24.64 o
   7   5   0        549.34        554.58        39.15 o
   9   5   0          0.71          5.41         7.44 o
  11   5   0         19.75         11.74         7.71 o
  13   5   0        637.28        580.60        24.67 o
  15   5   0        367.27        451.11        22.47 o
  17   5   0         39.97         42.64         9.58 o
  19   5   0          0.99          2.34         3.98 o
  21   5   0        745.11        678.95        36.05 o
  23   5   0        518.99        523.17        31.27 o
  25   5   0       1752.17       1640.44        52.80 o
  27   5   0          8.41         16.58         6.61 o
  29   5   0       1564.63       1669.94        29.58 o
  31   5   0        151.41        191.00         9.66 o
   0   6   0        136.47        187.39        22.95 o
   2   6   0       1149.51       1128.17        29.14 o
   4   6   0        778.88        756.46        28.46 o
   6   6   0          0.58         -5.42        10.54 o
   8   6   0       1966.71       1916.55        28.96 o
  10   6   0       1887.75       1872.44        54.58 o
  12   6   0        357.91        297.88        14.89 o
  14   6   0        302.64        286.93        25.11 o
  16   6   0          0.02          5.41         6.98 o
  18   6   0        128.56        114.41        11.76 o
  20   6   0         73.33         43.31         6.95 o
  22   6   0        563.09        560.15        19.84 o
  24   6   0         23.22         18.80         5.16 o
  26   6   0         71.49         95.54         6.94 o
  28   6   0        457.43        458.95        19.34 o
   1   7   0        822.21        809.71        27.26 o
   3   7   0         68.47         56.25         8.46 o
   5   7   0        319.22        266.61        22.81 o
   7   7   0       1266.43       1185.76        45.80 o
   9   7   0       2014.16       1925.36        65.43 o
  11   7   0         90.70        106.54        13.30 o
  13   7   0         11.81         12.52         6.42 o
  15   7   0          1.51         -0.42         4.43 o
  17   7   0        408.35        366.96        22.74 o
  19   7   0        158.06        163.98        14.89 o
  21   7   0          1.62         -2.56         3.83 o
  23   7   0          9.02         10.29         3.85 o
   0   8   0         47.28         44.76         9.58 o
   2   8   0          9.37         12.15         4.76 o
   4   8   0         62.94         58.81         7.81 o
   6   8   0         67.29         73.24         8.35 o
   8   8   0        337.60        338.33        22.72 o
  10   8   0          3.22          4.58         5.16 o
  12   8   0        148.53        134.80        13.53 o
  14   8   0          5.65          6.14         5.63 o
  16   8   0         29.16         44.67         7.48 o
  18   8   0         78.32        115.41         9.74 o
   1   9   0        265.72        286.95        11.98 o
   3   9   0          3.13          4.52         4.22 o
   5   9   0         32.72         56.51         7.81 o
   7   9   0          5.39          5.30         3.91 o
   9   9   0         95.32        101.36         8.87 o
  11   9   0        128.17        166.25        10.21 o
 -37   1   1         26.22         26.51         4.80 o
 -35   1   1         31.89         33.65         7.29 o
 -33   1   1         46.39         49.49         5.69 o
 -31   1   1        833.36        832.75        18.01 o
 -29   1   1       3270.28       3348.92        46.89 o
 -27   1   1        300.96        292.30        11.19 o
 -25   1   1        938.74        909.71        17.85 o
 -23   1   1        507.32        523.27        22.83 o
 -21   1   1       1542.12       1727.47        54.27 o
 -19   1   1         20.18         34.54         5.38 o
 -17   1   1       2137.61       2053.09        34.36 o
 -15   1   1       2565.64       2743.24        43.97 o
 -13   1   1        256.99        318.26        11.48 o
 -11   1   1        369.19        411.52        11.82 o
  -9   1   1        686.62        578.67        12.50 o
  -7   1   1      12766.14      11857.80        49.29 o
  -5   1   1       9576.48       8991.18        51.43 o
  -3   1   1       1715.37       1740.63        16.68 o
  -1   1   1       8554.39       8704.23        72.86 o
   1   1   1       6496.50       6466.97        70.93 o
   3   1   1      17940.75      16377.37        96.48 o
   5   1   1      10514.32       9441.64        59.59 o
   7   1   1      36884.62      33136.43       308.94 o
   9   1   1         10.19          9.46         7.04 o
  11   1   1          0.32         19.71         4.60 o
  13   1   1       3581.65       3495.61        68.96 o
  15   1   1       1310.69       1376.50        35.87 o
  17   1   1       7012.30       6750.65        85.50 o
  19   1   1       1934.35       1916.29        48.25 o
  21   1   1        862.62        770.01        32.31 o
  23   1   1        791.16        862.21        19.95 o
  25   1   1        378.29        371.73        14.85 o
  27   1   1       1043.80       1011.57        28.53 o
  29   1   1          0.17          1.15         3.22 o
  31   1   1       1666.33       1753.40        38.82 o
  33   1   1       1500.73       1587.59        24.00 o
  35   1   1        311.32        301.45        10.63 o
 -36   2   1          2.23          8.12         4.15 o
 -34   2   1         80.69         89.68        11.47 o
 -32   2   1        371.73        369.64        17.16 o
 -30   2   1        512.23        516.32        21.67 o
 -28   2   1        771.46        752.72        26.71 o
 -26   2   1       1386.68       1382.56        47.61 o
 -24   2   1        148.90        138.51         8.27 o
 -22   2   1       3278.51       3300.15        50.64 o
 -20   2   1        265.75        254.02        26.08 o
 -18   2   1        259.32        195.66        21.41 o
 -16   2   1        786.03        776.18        41.95 o
 -14   2   1         10.59         13.21         3.93 o
 -12   2   1       3721.78       4092.45       178.46 o
 -10   2   1         29.60         31.91         4.66 o
  -8   2   1        113.97         87.11         6.99 o
  -6   2   1       3149.22       3180.52        47.29 o
  -4   2   1        221.94        190.21         5.38 o
  -2   2   1       5156.25       5209.11        32.70 o
   0   2   1         14.86         14.15         5.81 o
   2   2   1       9431.58       9061.37        65.73 o
   4   2   1       6819.82       6405.80        54.08 o
   6   2   1       1536.95       1441.86        40.78 o
   8   2   1      13581.78      13068.50       271.08 o
  10   2   1       4581.90       4545.31        85.58 o
  12   2   1          6.39          8.31         6.16 o
  14   2   1        559.19        562.97        34.46 o
  16   2   1        311.20        278.62        26.39 o
  18   2   1        224.07        178.56        22.02 o
  20   2   1          0.08          2.36         4.28 o
  22   2   1       1355.62       1308.50        24.55 o
  24   2   1         67.80         64.51         6.54 o
  26   2   1       2432.03       2247.64        45.57 o
  28   2   1         46.81         44.31         5.62 o
  30   2   1        103.33        121.94         8.31 o
  32   2   1        494.93        531.53        14.57 o
  34   2   1        116.76        115.82         9.85 o
 -35   3   1        818.75        940.36        28.74 o
 -33   3   1         55.09         46.52         8.89 o
 -31   3   1        399.26        377.08        25.64 o
 -29   3   1        743.77        731.23        37.34 o
 -27   3   1         47.95         40.49         7.19 o
 -25   3   1        950.33        842.11        28.21 o
 -23   3   1       1727.06       1685.40        34.24 o
 -21   3   1         68.08         71.73         7.14 o
 -19   3   1          0.90          2.66         3.29 o
 -17   3   1        543.16        543.78        38.23 o
 -15   3   1         58.70         58.47        12.50 o
 -13   3   1       2930.34       2702.15        76.46 o
 -11   3   1        160.80        258.54        29.83 o
  -9   3   1         30.03         50.56        10.59 o
  -7   3   1      23227.36      23274.98       194.51 o
  -5   3   1       3112.17       3479.50        65.54 o
  -3   3   1       1308.49       1514.63        72.02 o
  -1   3   1         18.05         18.53         5.33 o
   1   3   1        338.33        392.62        15.18 o
   3   3   1       1605.82       1417.25        46.62 o
   5   3   1       2210.57       2347.58        61.83 o
   7   3   1        120.71         84.30         8.02 o
   9   3   1         83.30        111.64        18.20 o
  11   3   1       1235.29       1354.06        35.16 o
  13   3   1       2090.22       2329.56        93.53 o
  15   3   1          3.18         -0.07         5.72 o
  17   3   1        477.81        447.60        35.65 o
  19   3   1          1.65          1.15         2.02 o
  21   3   1        418.59        460.32        17.91 o
  23   3   1         50.04         40.20         5.44 o
  25   3   1          2.09          1.53         2.66 o
  27   3   1        846.52        814.08        27.17 o
  29   3   1         28.62         34.66         4.83 o
  31   3   1        359.74        371.79        22.26 o
  33   3   1        419.14        453.89        20.01 o
 -34   4   1        182.64        219.14        13.47 o
 -32   4   1       2275.59       2342.29        53.12 o
 -30   4   1         67.10         68.83        11.60 o
 -28   4   1         25.27         12.04         6.73 o
 -26   4   1       1267.67       1218.94        48.03 o
 -24   4   1        582.01        535.98        32.44 o
 -22   4   1         75.25         69.06        12.48 o
 -20   4   1        393.97        310.68        19.16 o
 -18   4   1         10.35         13.02         8.72 o
 -16   4   1        812.21        834.68        50.31 o
 -14   4   1         74.60         65.64        14.16 o
 -12   4   1        157.18        168.31        20.57 o
 -10   4   1       2569.60       2522.18        78.26 o
  -8   4   1       2870.91       3025.88        83.07 o
  -6   4   1        583.34        521.97        33.23 o
  -4   4   1       7765.60       8276.84       156.04 o
  -2   4   1        304.29        361.48        17.05 o
   0   4   1       1487.37       1543.13        54.29 o
   2   4   1       3236.42       3261.77        75.54 o
   4   4   1       5308.11       5466.25       241.97 o
   6   4   1       1362.53       1331.62        52.46 o
   8   4   1        157.37        205.99        21.95 o
  10   4   1        624.86        538.86        36.45 o
  12   4   1       3657.33       3782.71       101.12 o
  14   4   1          9.30         12.85         8.03 o
  16   4   1        389.90        391.12        15.77 o
  18   4   1        351.03        358.03        15.66 o
  20   4   1         17.33          8.27         4.08 o
  22   4   1        509.36        434.95        20.38 o
  24   4   1        105.12        103.16         9.52 o
  26   4   1        182.80        207.45        19.83 o
  28   4   1        184.92        193.39        17.86 o
  30   4   1        496.51        493.44        25.03 o
  32   4   1         11.31          9.71         4.29 o
 -31   5   1        159.76        172.64         8.86 o
 -29   5   1         80.35         97.72         8.20 o
 -27   5   1       1698.78       1685.89        51.07 o
 -25   5   1          0.81         18.29         7.41 o
 -23   5   1        274.30        305.06        24.25 o
 -21   5   1         65.44         50.86        10.55 o
 -19   5   1        641.31        505.56        30.42 o
 -17   5   1        175.58        162.00        17.22 o
 -15   5   1         34.44         34.12         6.71 o
 -13   5   1        180.28        195.65        10.86 o
 -11   5   1        333.26        322.40        30.88 o
  -9   5   1         26.37         50.56        12.66 o
  -7   5   1        679.94        658.15        43.14 o
  -5   5   1        514.01        602.83        41.13 o
  -3   5   1         14.46         19.15         6.81 o
  -1   5   1          3.75         12.21         5.08 o
   1   5   1          5.17          3.09         5.99 o
   3   5   1          4.52          1.16         3.72 o
   5   5   1        213.75        207.66        23.40 o
   7   5   1        175.78        140.68        19.94 o
   9   5   1       4045.68       4026.87       106.32 o
  11   5   1        412.98        497.44        17.65 o
  13   5   1         12.76         15.63         5.06 o
  15   5   1        187.13        137.94        15.62 o
  17   5   1        458.65        412.94        27.96 o
  19   5   1         10.71         10.11         7.39 o
  21   5   1        529.96        424.33        28.65 o
  23   5   1        590.44        514.74        30.85 o
  25   5   1          4.39         14.24         7.00 o
  27   5   1          7.34          8.09         5.62 o
  29   5   1         20.81         14.17         3.60 o
  31   5   1       1136.52       1292.02        28.17 o
 -28   6   1        230.17        213.49        10.00 o
 -26   6   1        904.46        988.28        23.01 o
 -24   6   1        269.91        219.06        12.32 o
 -22   6   1          1.27          7.65         7.69 o
 -20   6   1          8.58          8.19         3.85 o
 -18   6   1        197.89        162.17        13.11 o
 -16   6   1        360.76        299.14        15.80 o
 -14   6   1        307.47        303.56        15.93 o
 -12   6   1        112.57         81.14         6.97 o
 -10   6   1        179.47        169.69        15.32 o
  -8   6   1        587.30        640.47        20.30 o
  -6   6   1        116.21        105.84         8.43 o
  -4   6   1       2496.43       2447.06        38.63 o
  -2   6   1       4356.34       4286.73        50.59 o
   0   6   1         27.50         25.29         7.49 o
   2   6   1       2833.32       2840.56        32.35 o
   4   6   1       4554.44       4532.28        44.09 o
   6   6   1        815.65        837.41        23.32 o
   8   6   1        698.40        696.22        21.40 o
  10   6   1         22.10         17.73         4.82 o
  12   6   1          6.17         15.87         7.09 o
  14   6   1        110.80         67.35        11.83 o
  16   6   1        131.51        112.59        14.95 o
  18   6   1         81.20         65.13         7.59 o
  20   6   1        148.33        142.72        13.96 o
  22   6   1          7.99         11.52         3.86 o
  24   6   1         12.40          9.79         5.42 o
  26   6   1          4.64          8.33         5.11 o
  28   6   1         89.95         77.32         7.68 o
 -23   7   1        413.33        445.01        12.92 o
 -21   7   1        105.06         99.65         7.33 o
 -19   7   1        512.61        577.88        18.26 o
 -17   7   1        234.77        217.07        11.98 o
 -15   7   1        164.28        186.08        11.53 o
 -13   7   1         82.82        106.46        12.58 o
 -11   7   1         30.24         38.13         8.50 o
  -9   7   1        415.58        374.51        23.33 o
  -7   7   1        239.07        259.43        14.90 o
  -5   7   1        127.14        132.59        10.88 o
  -3   7   1         17.64         19.22         4.61 o
  -1   7   1       3984.42       3763.32        57.99 o
   1   7   1       2172.85       2094.46        43.38 o
   3   7   1       6460.71       6139.47       120.32 o
   5   7   1       1506.48       1510.29        77.50 o
   7   7   1        804.24        774.50        25.48 o
   9   7   1       1829.10       1840.40        39.02 o
  11   7   1        166.12        116.99        14.28 o
  13   7   1          3.91         -2.84         4.53 o
  15   7   1         53.44         52.79         9.91 o
  17   7   1        647.43        639.72        29.86 o
  19   7   1         75.41         76.27        10.67 o
  21   7   1         12.75         15.09         5.40 o
  23   7   1        294.27        305.54        15.62 o
 -20   8   1        120.10        149.30        10.24 o
 -18   8   1        722.97        806.23        26.45 o
 -16   8   1         14.18          9.73         4.69 o
 -14   8   1        489.43        492.35        24.49 o
 -12   8   1        152.54        153.40        14.74 o
 -10   8   1          5.61         12.77         5.83 o
  -8   8   1         23.27         17.95         7.54 o
  -6   8   1        102.25        109.58         9.71 o
  -4   8   1         76.56         73.11         8.40 o
  -2   8   1         91.00         93.09         9.15 o
   0   8   1         30.03         40.16         6.66 o
   2   8   1         62.11         61.98         7.98 o
   4   8   1        154.17        140.74        10.92 o
   6   8   1         11.56          9.97         4.38 o
   8   8   1        334.30        332.17        21.98 o
  10   8   1         76.09         80.45         9.69 o
  12   8   1         10.65          9.08         3.31 o
  14   8   1         17.28         13.49         3.15 o
  16   8   1       1255.42       1433.18        47.52 o
  18   8   1        631.26        729.46        19.55 o
 -11   9   1        312.20        349.35        15.27 o
  -9   9   1         22.40         32.55         5.66 o
  -7   9   1         12.35         26.38         5.87 o
  -5   9   1         44.31         48.98         7.73 o
  -3   9   1         29.08         38.00         7.20 o
  -1   9   1         18.40         20.81         4.10 o
   1   9   1         35.38         40.00         5.06 o
   3   9   1         73.33         69.57         8.59 o
   5   9   1          7.94          7.55         4.16 o
   7   9   1        261.62        316.70        15.35 o
   9   9   1        120.64        140.60         9.35 o
 -36   0   2        199.66        175.06        13.75 o
 -34   0   2          5.85         19.17         6.93 o
 -32   0   2        209.96        238.07        13.42 o
 -30   0   2        175.91        171.26        12.25 o
 -28   0   2        717.38        771.36        39.56 o
 -26   0   2       1112.03       1075.93        26.16 o
 -24   0   2         63.14         53.37         8.14 o
 -22   0   2         29.55         31.34         7.96 o
 -20   0   2       6078.47       6784.08       109.92 o
 -18   0   2       2698.24       3020.81        67.84 o
 -16   0   2       1991.63       1982.75        50.75 o
 -14   0   2      16948.43      17167.95       134.32 o
 -12   0   2        343.22        324.14        16.32 o
 -10   0   2      33703.69      31041.50       141.56 o
  -8   0   2        100.20        159.75         8.73 o
  -6   0   2      18301.26      17949.70       217.51 o
  -4   0   2      10248.20       9761.20        68.27 o
  -2   0   2        932.97       1019.73        15.26 o
   0   0   2        127.69        210.35         6.91 o
   2   0   2      15580.94      14417.92        61.75 o
   6   0   2      48542.00      44910.84       203.62 o
   8   0   2      15266.07      14573.51       129.67 o
  10   0   2        565.04        551.37        28.03 o
  12   0   2       2674.29       2550.55        65.22 o
  14   0   2      11364.32      11124.68       147.37 o
  16   0   2        122.72        164.81        19.49 o
  18   0   2         31.08         21.78         9.34 o
  20   0   2       1242.86       1243.50        59.39 o
  22   0   2        501.33        501.92        23.32 o
  24   0   2         13.98          6.93         6.03 o
  26   0   2       1344.86       1204.32        46.65 o
  28   0   2         58.35         56.91        11.31 o
  30   0   2         57.55         41.74         9.86 o
  32   0   2       2438.39       2570.32        57.43 o
  34   0   2       1743.60       1782.84        39.62 o
 -37   1   2         10.34          4.33         3.61 o
 -35   1   2          8.61          7.23         5.14 o
 -33   1   2        917.98        947.10        21.28 o
 -31   1   2          8.26         14.02         4.14 o
 -29   1   2       1001.60        957.46        26.53 o
 -27   1   2        120.63        121.82         8.81 o
 -25   1   2         11.17          8.80         3.29 o
 -23   1   2       1302.30       1376.95        42.53 o
 -21   1   2        547.01        597.43        26.59 o
 -19   1   2        768.56        807.44        22.30 o
 -17   1   2        923.15        982.50        22.85 o
 -15   1   2       4189.89       4448.69        44.64 o
 -13   1   2         59.21         87.58         6.89 o
 -11   1   2       2621.93       2575.70        32.50 o
  -9   1   2        712.80        623.42        11.73 o
  -7   1   2        272.36        293.09         9.27 o
  -5   1   2       4114.73       4006.17        57.82 o
  -3   1   2         13.85         13.67         1.61 o
  -1   1   2      24003.58      22042.29       220.61 o
   3   1   2       8454.12       8400.97        75.96 o
   5   1   2      15750.69      15173.88       118.46 o
   7   1   2        281.94        333.55        11.63 o
   9   1   2       2582.95       2670.01        42.71 o
  11   1   2       1137.44       1182.34        30.91 o
  13   1   2        128.89        150.50        12.29 o
  15   1   2       4293.79       4154.96        85.25 o
  17   1   2          7.35          6.26         4.89 o
  19   1   2        723.13        697.23        30.89 o
  21   1   2       1009.96        990.51        20.88 o
  23   1   2        713.56        723.36        18.54 o
  25   1   2          0.14          3.78         2.92 o
  27   1   2        149.80        144.53         9.60 o
  29   1   2        612.26        663.30        23.24 o
  31   1   2          5.93          5.52         5.23 o
  33   1   2        334.66        373.61        14.17 o
 -36   2   2         11.34          2.20         3.76 o
 -34   2   2          1.98         -2.88         4.02 o
 -32   2   2        322.50        311.78        23.92 o
 -30   2   2        181.79        178.09        10.35 o
 -28   2   2       1199.10       1156.41        33.11 o
 -26   2   2        724.07        716.05        20.40 o
 -24   2   2       1017.34        941.35        20.76 o
 -22   2   2        110.77        113.47        17.26 o
 -20   2   2       1718.05       1488.76        59.89 o
 -18   2   2         25.74         19.08         4.68 o
 -16   2   2        709.88        817.80        37.24 o
 -14   2   2        751.61        743.72        24.62 o
 -12   2   2        761.87        813.70        39.94 o
 -10   2   2        306.88        335.10        14.92 o
  -8   2   2        373.71        384.79        12.77 o
  -6   2   2       9627.56       9395.02        62.80 o
  -4   2   2       2786.63       2906.86        30.51 o
  -2   2   2      11567.11      11346.14       137.10 o
   0   2   2       1233.84       1276.64        40.01 o
   2   2   2       2395.38       2368.34        33.53 o
   4   2   2        385.40        317.32        13.28 o
   6   2   2         98.07         84.12        10.92 o
   8   2   2       2578.97       2439.05        60.26 o
  10   2   2        420.28        426.49        27.45 o
  12   2   2       1998.05       1862.74        60.77 o
  14   2   2       3649.10       3748.38        92.90 o
  16   2   2        215.70        258.93        26.49 o
  18   2   2        540.81        546.97        39.95 o
  20   2   2       1037.60       1085.83        26.11 o
  22   2   2         39.96         40.57         5.78 o
  24   2   2        210.69        206.98        11.37 o
  26   2   2       3369.03       3298.62        53.23 o
  28   2   2         11.72         20.73         4.47 o
  30   2   2         60.39         65.45         6.07 o
  32   2   2        859.16        913.20        19.43 o
 -37   3   2         82.78         87.09         7.33 o
 -35   3   2         75.18         71.22         5.99 o
 -33   3   2        397.76        394.82        23.89 o
 -31   3   2         17.73         17.39         8.46 o
 -29   3   2         80.38         80.30        13.34 o
 -27   3   2        798.54        768.34        38.96 o
 -25   3   2       2588.15       2355.20        66.35 o
 -23   3   2       2217.68       2149.53        38.08 o
 -21   3   2        283.29        238.94        12.54 o
 -19   3   2        804.92        758.04        46.34 o
 -17   3   2        940.90        875.75        47.43 o
 -15   3   2       1177.39       1481.18       101.40 o
 -13   3   2        481.85        533.34        28.10 o
 -11   3   2       2134.41       2716.75       146.58 o
  -9   3   2       5270.78       5807.66       128.83 o
  -7   3   2        846.18        948.70        37.31 o
  -5   3   2       2160.57       2243.81        36.99 o
  -3   3   2       3094.49       3329.76        46.12 o
  -1   3   2         23.94         51.80         6.03 o
   1   3   2       1401.03       1487.06        30.86 o
   3   3   2       1075.45       1198.60        29.19 o
   5   3   2       2265.93       2361.35        42.32 o
   7   3   2       5193.41       5145.93        68.35 o
   9   3   2          6.11          4.97         3.85 o
  11   3   2       1356.96       1385.34        61.75 o
  13   3   2        491.47        539.08        25.00 o
  15   3   2        999.54       1037.88        38.31 o
  17   3   2        100.71        105.62         7.56 o
  19   3   2        494.51        440.62        17.14 o
  21   3   2         10.23          8.43         4.60 o
  23   3   2       1616.46       1592.14        41.52 o
  25   3   2         93.38         86.10         9.61 o
  27   3   2        217.93        215.91        11.04 o
  29   3   2         93.40        115.56        12.82 o
  31   3   2        231.49        248.35        10.66 o
 -34   4   2          8.00          9.30         4.68 o
 -32   4   2          2.70         -0.57         4.88 o
 -30   4   2       1343.79       1391.58        47.09 o
 -28   4   2       1480.07       1492.97        51.99 o
 -26   4   2          4.32          4.51         5.35 o
 -24   4   2        201.64        190.03        19.49 o
 -22   4   2         53.17         63.08        12.03 o
 -20   4   2        685.24        670.69        27.56 o
 -18   4   2        283.90        272.87        17.33 o
 -16   4   2        318.07        318.95        30.28 o
 -14   4   2         12.39         20.48         7.47 o
 -12   4   2       1486.84       1495.80        62.81 o
 -10   4   2        115.83        161.11        20.61 o
  -8   4   2        447.71        605.92        37.45 o
  -6   4   2       4086.35       4830.40        72.14 o
  -4   4   2       5178.58       5921.44        77.95 o
  -2   4   2       1894.57       2314.35       167.76 o
   0   4   2        541.22        535.40        21.31 o
   2   4   2        423.74        484.38        20.58 o
   4   4   2         22.97         32.37         9.02 o
   6   4   2        541.86        455.95        27.39 o
   8   4   2          5.75          0.64         3.52 o
  10   4   2          8.29         10.08         8.07 o
  12   4   2         83.63         67.77        13.61 o
  14   4   2       1100.50       1173.17        34.95 o
  16   4   2        701.98        617.47        20.12 o
  18   4   2          3.85          6.84         4.28 o
  20   4   2        175.08        173.55        12.91 o
  22   4   2        108.76         96.88        10.10 o
  24   4   2         26.40         22.97         4.65 o
  26   4   2        242.46        229.68        29.89 o
  28   4   2        431.55        418.99        18.55 o
  30   4   2         85.92        103.42        10.51 o
 -33   5   2          3.50          2.37         1.95 o
 -31   5   2          0.27         -2.55         2.90 o
 -29   5   2         16.60         12.16         4.15 o
 -27   5   2        721.84        740.09        34.10 o
 -25   5   2        359.05        408.12        26.55 o
 -23   5   2        878.24        752.65        37.16 o
 -21   5   2       1482.69       1328.69        48.95 o
 -19   5   2          6.11         -3.76         6.24 o
 -17   5   2        426.16        392.43        25.61 o
 -15   5   2        364.62        370.94        19.79 o
 -13   5   2        390.36        454.64        16.84 o
 -11   5   2       1022.74        913.51        53.14 o
  -9   5   2        509.52        477.34        37.97 o
  -7   5   2         93.59         82.44        16.21 o
  -5   5   2       1324.81       1278.02        59.24 o
  -3   5   2        601.11        644.96        44.36 o
  -1   5   2         74.92         65.50         8.38 o
   1   5   2         42.83         55.76        10.99 o
   3   5   2        947.15       1005.06        48.15 o
   5   5   2        557.09        507.13        35.59 o
   7   5   2       3783.37       3519.90        95.58 o
   9   5   2       4304.23       4265.17        50.53 o
  11   5   2        555.57        480.79        17.47 o
  13   5   2       1589.72       1585.78        76.93 o
  15   5   2         46.16         50.49        10.80 o
  17   5   2        178.33        166.52        18.34 o
  19   5   2        466.66        368.14        26.64 o
  21   5   2        144.60        142.28        16.96 o
  23   5   2          2.50         -2.45         4.66 o
  25   5   2          7.39          8.23         5.30 o
  27   5   2        309.10        303.25        19.15 o
  29   5   2        164.77        167.44        11.84 o
 -30   6   2        338.56        378.43        13.98 o
 -28   6   2         19.49         20.91         3.86 o
 -26   6   2        631.28        705.46        20.06 o
 -24   6   2        536.97        564.70        19.58 o
 -22   6   2          9.25          6.64         3.83 o
 -20   6   2        813.37        741.07        24.42 o
 -18   6   2       2083.03       1959.18        39.93 o
 -16   6   2          3.12          8.09         4.18 o
 -14   6   2         15.27          2.94         3.83 o
 -12   6   2          8.27         14.92         5.14 o
 -10   6   2         58.27         55.59         7.13 o
  -8   6   2       1201.49       1072.05        26.50 o
  -6   6   2       6107.02       6010.32        61.80 o
  -4   6   2        737.99        739.89        18.29 o
  -2   6   2         95.75         99.34         7.12 o
   0   6   2       2052.01       1963.52        26.20 o
   2   6   2        263.06        261.23        12.04 o
   4   6   2       2328.91       2261.54        34.85 o
   6   6   2       2055.91       2078.98        42.12 o
   8   6   2        251.29        216.79        14.17 o
  10   6   2        106.13         94.08         9.79 o
  12   6   2         35.65         31.99         8.72 o
  14   6   2         51.49         46.20        10.06 o
  16   6   2          0.26         -0.88         5.45 o
  18   6   2        154.03        125.37        15.72 o
  20   6   2         11.23          5.39         5.97 o
  22   6   2        121.02        134.91        14.26 o
  24   6   2          3.71          3.25         5.36 o
  26   6   2        111.63        139.05        11.30 o
 -25   7   2         38.65         44.27         5.58 o
 -23   7   2          0.59         -4.20         4.20 o
 -21   7   2        267.05        242.23        16.38 o
 -19   7   2         29.31         33.34         7.86 o
 -17   7   2          2.96          8.07         5.55 o
 -15   7   2         10.45         22.70         7.11 o
 -13   7   2        926.52        880.62        36.38 o
 -11   7   2         37.55         29.43         7.50 o
  -9   7   2          0.76         -1.04         3.71 o
  -7   7   2         52.06         43.67         7.47 o
  -5   7   2        327.21        291.82        15.87 o
  -3   7   2       1597.18       1578.06        29.81 o
  -1   7   2        727.43        747.58        20.67 o
   1   7   2        222.72        235.69        10.22 o
   3   7   2          0.12          3.53         3.17 o
   5   7   2        606.38        610.27        18.67 o
   7   7   2        531.97        527.94        21.19 o
   9   7   2        780.72        747.52        35.60 o
  11   7   2        163.83        161.52        16.88 o
  13   7   2        756.06        660.24        32.15 o
  15   7   2         39.21         43.06         9.38 o
  17   7   2          5.48          1.90         5.02 o
  19   7   2         92.83        119.06        12.10 o
  21   7   2        296.01        318.33        17.40 o
  23   7   2        121.94        149.51        10.08 o
 -20   8   2        282.26        286.39        14.46 o
 -18   8   2        529.63        504.43        13.25 o
 -16   8   2         16.95         26.32         4.08 o
 -14   8   2          7.80         14.77         3.98 o
 -12   8   2         76.12         86.17         7.60 o
 -10   8   2          6.11         18.17         4.24 o
  -8   8   2        239.10        255.04        12.94 o
  -6   8   2        317.06        318.67        12.17 o
  -4   8   2          4.49          3.10         3.88 o
  -2   8   2        138.55        158.88        11.19 o
   0   8   2        452.16        453.16        18.47 o
   2   8   2          7.74         11.47         4.33 o
   4   8   2       1030.11       1074.03        22.00 o
   6   8   2         34.16         27.22         5.18 o
   8   8   2        589.04        620.93        19.11 o
  10   8   2          1.23          0.45         2.48 o
  12   8   2         40.95         33.97         6.49 o
  14   8   2        251.04        282.89        13.60 o
  16   8   2         62.15         69.10         7.47 o
 -13   9   2        820.69       1062.19        23.49 o
 -11   9   2        265.62        314.10        14.53 o
  -9   9   2         25.15         26.33         5.45 o
  -7   9   2         47.42         59.03         7.79 o
  -5   9   2         21.33         25.15         5.53 o
  -3   9   2          0.20          2.18         3.38 o
  -1   9   2          0.96          0.48         3.35 o
   1   9   2         46.66         54.54         7.30 o
   3   9   2        122.36        136.81        10.62 o
   5   9   2        131.30        141.10         9.98 o
   7   9   2         20.34         22.90         4.04 o
 -39   1   3         17.99         14.58         4.80 o
 -37   1   3        287.37        303.42        17.84 o
 -35   1   3        188.74        189.79        11.49 o
 -33   1   3        887.05        892.44        29.67 o
 -31   1   3        952.56        950.07        37.36 o
 -29   1   3         18.42         13.69         5.74 o
 -27   1   3         13.61         10.14         3.30 o
 -25   1   3       1971.16       2014.29        41.47 o
 -23   1   3        220.85        203.22        24.45 o
 -21   1   3        260.46        251.02        17.21 o
 -19   1   3       5318.30       5469.10        74.35 o
 -17   1   3       1323.19       1453.76        36.03 o
 -15   1   3       7060.09       7417.12        76.89 o
 -13   1   3       1877.23       1786.45        22.79 o
 -11   1   3        679.38        615.12        19.21 o
  -9   1   3       5733.58       5669.54        63.53 o
  -7   1   3        682.16        642.06        18.91 o
  -5   1   3        935.97        934.20        15.58 o
  -3   1   3       2755.34       2754.13        20.96 o
  -1   1   3          2.23          5.49         1.78 o
   1   1   3      24424.72      22169.36        94.35 o
   5   1   3       9634.28       9505.51       101.11 o
   7   1   3       8263.03       8168.14        75.09 o
   9   1   3        720.08        691.01        23.77 o
  11   1   3       1342.53       1209.61        33.71 o
  13   1   3        804.89        859.78        30.37 o
  15   1   3         39.72         31.77         6.87 o
  17   1   3        212.99        174.21        15.37 o
  19   1   3         38.85         25.99         5.29 o
  21   1   3        615.52        664.70        17.57 o
  23   1   3         40.24         42.68         7.45 o
  25   1   3       1351.06       1257.76        33.91 o
  27   1   3         30.09         30.85         6.70 o
  29   1   3         57.50         50.58         7.27 o
  31   1   3       1298.86       1399.52        29.35 o
  33   1   3        296.79        305.10        11.46 o
 -38   2   3        292.04        330.48        15.04 o
 -36   2   3        224.90        224.77        16.26 o
 -34   2   3         43.66         47.33        10.14 o
 -32   2   3         22.44         25.65         8.31 o
 -30   2   3        850.33        828.07        31.85 o
 -28   2   3       1869.61       1735.77        41.86 o
 -26   2   3        434.77        434.11        17.75 o
 -24   2   3       1023.42       1078.87        22.06 o
 -22   2   3       4427.60       4338.60       103.63 o
 -20   2   3        118.32        125.31        15.04 o
 -18   2   3        311.93        346.12        19.29 o
 -16   2   3          6.06          4.61         3.60 o
 -14   2   3          0.47          4.09         3.73 o
 -12   2   3       4100.99       4171.19        57.67 o
 -10   2   3       1116.81       1178.21        24.49 o
  -8   2   3       5425.30       5622.21        84.44 o
  -6   2   3       4050.05       3830.97        23.44 o
  -4   2   3       7916.11       8138.97        67.94 o
  -2   2   3        404.76        417.31        13.13 o
   0   2   3       5985.72       6263.73        90.08 o
   2   2   3       2252.12       2524.51        37.71 o
   4   2   3        473.41        489.34        17.90 o
   6   2   3       4239.52       4257.32        56.19 o
   8   2   3       2994.52       3127.03        71.26 o
  10   2   3        835.42        888.11        41.45 o
  12   2   3       9047.00       9155.21       141.24 o
  14   2   3         25.57         15.34         8.35 o
  16   2   3        169.97        176.72        23.14 o
  18   2   3         38.30         48.68         5.71 o
  20   2   3        217.52        233.25        12.79 o
  22   2   3       1443.51       1400.89        42.57 o
  24   2   3          1.51          4.22         3.23 o
  26   2   3        852.18        845.16        22.92 o
  28   2   3        548.79        589.56        20.60 o
  30   2   3        252.22        265.04        13.17 o
  32   2   3         19.63         21.06         4.29 o
 -37   3   3         13.72         18.50         4.34 o
 -35   3   3        192.03        209.03        10.36 o
 -33   3   3         89.73         88.83        12.56 o
 -31   3   3       1001.10       1015.26        42.20 o
 -29   3   3         16.43         17.70         7.95 o
 -27   3   3       2976.90       2785.00        73.85 o
 -25   3   3       2016.73       1891.33        59.84 o
 -23   3   3        442.34        417.62        21.67 o
 -21   3   3        459.26        462.05        26.90 o
 -19   3   3       1939.19       1800.04        70.15 o
 -17   3   3        193.41        201.83        15.16 o
 -15   3   3        693.27        735.17        28.02 o
 -13   3   3        255.89        246.89        19.02 o
 -11   3   3        847.83        937.76        29.95 o
  -9   3   3       2135.26       2249.62        37.54 o
  -7   3   3       1357.53       1697.22        35.54 o
  -5   3   3        816.76        921.37        22.41 o
  -3   3   3      22198.84      22870.29       343.45 o
  -1   3   3        436.18        561.97        16.00 o
   1   3   3       4389.28       4309.37        55.18 o
   3   3   3        201.62        187.84        12.38 o
   5   3   3        265.57        280.45        15.76 o
   7   3   3        140.02        173.56        60.21 o
   9   3   3        105.97        148.03        12.96 o
  11   3   3        958.18        847.16        38.01 o
  13   3   3        400.89        380.19        22.58 o
  15   3   3        165.86        149.69        14.75 o
  17   3   3        129.78        152.10        10.40 o
  19   3   3        221.75        198.36        13.30 o
  21   3   3          7.04          7.87         3.04 o
  23   3   3        107.40        115.15         8.73 o
  25   3   3          4.57          2.78         3.52 o
  27   3   3        441.59        433.87        14.64 o
  29   3   3          3.47          4.50         2.75 o
  31   3   3        232.26        213.94         8.32 o
 -34   4   3        639.74        697.62        18.11 o
 -32   4   3         13.37         20.86         6.68 o
 -30   4   3         45.61         35.59         9.59 o
 -28   4   3       2865.19       2772.01        70.41 o
 -26   4   3        125.20        135.87        16.74 o
 -24   4   3       1842.13       1767.20        57.28 o
 -22   4   3       1578.64       1563.38        52.62 o
 -20   4   3       1154.85       1221.97        36.69 o
 -18   4   3       3276.47       3145.45        55.93 o
 -16   4   3         30.81         21.01         8.29 o
 -14   4   3       1111.26        936.28        51.13 o
 -12   4   3       1667.70       1744.59        68.19 o
 -10   4   3        458.28        357.77        30.56 o
  -8   4   3       1390.99       1505.19        42.79 o
  -6   4   3        807.22        919.25        29.31 o
  -4   4   3       2074.95       2265.95        46.55 o
  -2   4   3        471.42        545.87        24.58 o
   0   4   3       6559.69       6955.96        78.97 o
   2   4   3       2758.08       2786.36        51.42 o
   4   4   3       3146.16       3362.80        58.49 o
   6   4   3       1112.27       1223.95        36.89 o
   8   4   3         92.62         71.04         9.44 o
  10   4   3         30.29         24.44         6.14 o
  12   4   3          3.10          2.73         2.54 o
  14   4   3       1013.94        966.80        24.70 o
  16   4   3        124.49        127.95         9.47 o
  18   4   3        910.13        885.68        30.45 o
  20   4   3         55.05         47.19         7.54 o
  22   4   3        209.62        198.70        13.62 o
  24   4   3        533.31        548.31        22.82 o
  26   4   3         34.19         28.49         4.98 o
  28   4   3        417.35        433.72        14.44 o
  30   4   3          0.12         -2.40         2.63 o
 -33   5   3         10.06         16.12         2.81 o
 -31   5   3         24.17         19.67         4.06 o
 -29   5   3        340.05        345.38        15.11 o
 -27   5   3          3.77          6.82         3.73 o
 -25   5   3       1060.82       1093.05        42.85 o
 -23   5   3        727.89        696.65        34.87 o
 -21   5   3         23.40         32.84         8.69 o
 -19   5   3          2.10          6.04         5.04 o
 -17   5   3          1.94          2.29         4.05 o
 -15   5   3         15.14         11.12         5.05 o
 -13   5   3        121.10        137.49        12.26 o
 -11   5   3        286.26        305.10        13.47 o
  -9   5   3        281.85        259.20        28.05 o
  -7   5   3         72.25         57.47        14.33 o
  -5   5   3        460.26        426.90        24.65 o
  -3   5   3        566.09        568.37        38.34 o
  -1   5   3        307.06        318.86        36.96 o
   1   5   3          0.73         -2.06         2.10 o
   3   5   3         19.36         30.34         9.42 o
   5   5   3        426.39        462.78        34.31 o
   7   5   3          7.06          8.55        15.64 o
   9   5   3        219.81        228.57        11.98 o
  11   5   3        354.59        319.81        19.19 o
  13   5   3       3172.49       2955.84        74.10 o
  15   5   3          9.69          4.85         5.85 o
  17   5   3         82.19         94.02        14.72 o
  19   5   3        128.08        101.54        14.22 o
  21   5   3        350.98        336.65        24.70 o
  23   5   3         57.28         41.89         6.07 o
  25   5   3        239.36        243.54        11.35 o
  27   5   3         71.42         63.58         8.25 o
 -30   6   3         34.10         46.33         6.01 o
 -28   6   3        487.80        541.30        15.28 o
 -26   6   3        141.63        144.13         9.44 o
 -24   6   3         12.00         13.81         4.14 o
 -22   6   3        406.57        350.57        16.23 o
 -20   6   3         43.81         49.23         6.84 o
 -18   6   3        918.53        734.92        35.50 o
 -16   6   3        194.36        146.10        16.42 o
 -14   6   3        102.66         94.58        13.85 o
 -12   6   3        396.06        299.88        16.28 o
 -10   6   3         73.49         50.30         7.62 o
  -8   6   3        209.49        182.06        12.28 o
  -6   6   3        940.66        929.67        24.65 o
  -4   6   3         51.75         42.31         6.16 o
  -2   6   3        844.91        856.47        20.15 o
   0   6   3       1556.65       1511.71        24.77 o
   2   6   3       1798.04       1789.66        39.39 o
   4   6   3       1509.62       1467.54        35.27 o
   6   6   3       3138.81       3041.18        89.06 o
   8   6   3        173.70        148.59        11.81 o
  10   6   3       1262.94       1141.65        46.47 o
  12   6   3        273.49        271.74        22.68 o
  14   6   3        466.63        431.13        28.38 o
  16   6   3        378.06        310.15        23.94 o
  18   6   3        105.83         92.60        12.99 o
  20   6   3          6.31          2.22         4.82 o
  22   6   3         88.20         98.78        11.76 o
  24   6   3        167.03        196.84        14.07 o
  26   6   3          0.01         -1.00         2.35 o
 -25   7   3          3.62         -2.57         3.20 o
 -23   7   3        400.21        400.25        19.63 o
 -21   7   3          0.42          2.07         4.30 o
 -19   7   3         14.18         17.50         6.88 o
 -17   7   3        898.45        807.81        33.85 o
 -15   7   3        234.35        237.69        19.76 o
 -13   7   3        752.79        602.16        30.93 o
 -11   7   3          2.21          8.30         5.83 o
  -9   7   3        141.34        144.50         9.23 o
  -7   7   3        129.20        123.11         8.63 o
  -5   7   3       1088.69       1048.83        20.93 o
  -3   7   3        891.78        903.51        19.52 o
  -1   7   3        186.80        200.70         9.55 o
   1   7   3       1742.76       1767.69        31.50 o
   3   7   3        273.85        274.38        12.62 o
   5   7   3         36.55         40.05         5.30 o
   7   7   3       1888.95       1913.34        39.59 o
   9   7   3          1.72         18.25        14.90 o
  11   7   3          1.90          3.11         3.30 o
  13   7   3       1738.40       1672.43        50.03 o
  15   7   3         92.92         77.93         7.08 o
  17   7   3         76.91         83.32        11.05 o
  19   7   3        210.05        253.56        16.37 o
  21   7   3         19.28         11.50         4.27 o
 -20   8   3         32.53         49.39         6.60 o
 -18   8   3         10.88         15.64         3.34 o
 -16   8   3         47.39         54.60         5.56 o
 -14   8   3        309.76        330.95        13.48 o
 -12   8   3         51.32         37.62         5.51 o
 -10   8   3          5.82          2.17         5.32 o
  -8   8   3         16.94         20.72         4.50 o
  -6   8   3        554.08        545.94        15.69 o
  -4   8   3         61.51         52.24         6.81 o
  -2   8   3          1.07          5.48         2.69 o
   0   8   3        407.17        392.27        13.18 o
   2   8   3        202.63        202.67         9.64 o
   4   8   3        617.20        685.49        16.76 o
   6   8   3        649.16        684.38        19.92 o
   8   8   3         54.89         31.58         5.03 o
  10   8   3        203.21        217.99        10.30 o
  12   8   3         36.16         26.25         5.87 o
  14   8   3         54.18         55.24         7.20 o
  16   8   3         56.74         51.59         6.09 o
 -11   9   3         73.30        108.66         8.25 o
  -9   9   3          1.40          5.83         2.78 o
  -7   9   3        161.24        208.28        12.23 o
  -5   9   3         51.99         73.30         7.92 o
  -3   9   3          0.40         -0.16         3.29 o
 -38   0   4         19.66         18.75         6.18 o
 -36   0   4         29.23         35.33         8.38 o
 -34   0   4        715.30        641.76        32.18 o
 -32   0   4       1929.58       1663.87        54.76 o
 -30   0   4        768.96        730.07        37.27 o
 -28   0   4       1411.70       1260.29        48.64 o
 -26   0   4       6347.57       6057.00        84.22 o
 -24   0   4       9558.22       9540.63       102.12 o
 -22   0   4        293.16        210.34        26.15 o
 -20   0   4        283.47        284.27        28.79 o
 -18   0   4         22.63         10.67         7.08 o
 -16   0   4        463.56        675.99        39.36 o
 -14   0   4      47206.23      49241.03       528.90 o
 -12   0   4      10052.17      10767.38       218.35 o
 -10   0   4      10067.74      10127.33        51.93 o
  -8   0   4       1030.87        999.54        15.28 o
  -6   0   4       5441.94       5482.22       169.76 o
  -4   0   4       1687.77       1653.17        28.61 o
  -2   0   4         11.22         15.68         3.19 o
   0   0   4      50614.21      46768.48       449.18 o
   2   0   4       2559.70       2719.94        46.26 o
   4   0   4       1177.05       1268.53        45.00 o
   6   0   4       3439.92       3382.58        88.35 o
   8   0   4         28.27         28.87         5.13 o
  10   0   4       2028.74       2252.55       132.47 o
  12   0   4         68.85         59.15         7.81 o
  14   0   4        656.10        599.05        39.45 o
  16   0   4         75.66         92.58        16.37 o
  18   0   4          1.81         19.52         7.06 o
  20   0   4        474.13        435.29        22.54 o
  22   0   4       1264.40       1192.32        46.98 o
  24   0   4        268.12        232.90        21.78 o
  26   0   4          1.58         -4.60         6.74 o
  28   0   4        482.33        499.96        27.98 o
  30   0   4         15.71         17.37         6.48 o
  32   0   4        342.66        388.67        18.37 o
 -39   1   4          7.27          4.00         2.92 o
 -37   1   4          8.15         11.41         4.95 o
 -35   1   4        590.73        587.67        20.28 o
 -33   1   4         50.71         51.08         7.33 o
 -31   1   4         38.32         42.92         7.41 o
 -29   1   4        567.34        501.23        21.85 o
 -27   1   4        390.67        349.80        18.30 o
 -25   1   4        542.47        510.18        17.17 o
 -23   1   4        318.74        315.10        22.23 o
 -21   1   4         17.64         35.18        10.39 o
 -19   1   4       1844.70       2086.03        47.64 o
 -17   1   4       1423.22       1568.46        85.44 o
 -15   1   4         88.50         42.77         6.50 o
 -13   1   4       1571.03       1589.32        33.13 o
 -11   1   4        162.25        199.47         9.62 o
  -9   1   4        233.33        255.91         9.10 o
  -7   1   4         70.50         74.11         8.02 o
  -5   1   4       8679.02       8426.44        44.80 o
  -3   1   4        373.73        404.57         7.99 o
  -1   1   4        212.26        244.11         7.37 o
   1   1   4        254.63        265.71        10.07 o
   3   1   4        815.51        862.33        19.21 o
   5   1   4      27312.44      26813.89       134.55 o
   7   1   4         18.42         22.58         5.55 o
   9   1   4       7691.03       7661.06       124.82 o
  11   1   4        577.82        577.73        21.72 o
  13   1   4        742.43        761.61        32.51 o
  15   1   4        104.02         91.44        10.63 o
  17   1   4         69.71         57.41         8.11 o
  19   1   4       1086.51       1130.95        26.38 o
  21   1   4        569.56        535.88        22.07 o
  23   1   4        195.14        183.72        13.62 o
  25   1   4         79.13         79.20         9.21 o
  27   1   4         16.40         19.99         5.98 o
  29   1   4         18.52         18.27         5.25 o
  31   1   4         10.73         10.27         3.47 o
  33   1   4        284.00        289.26        13.11 o
 -38   2   4        216.12        234.94         9.62 o
 -36   2   4         65.80         59.93         5.35 o
 -34   2   4         46.33         47.42        10.34 o
 -32   2   4        763.99        731.95        36.06 o
 -30   2   4        339.22        313.56        17.24 o
 -28   2   4        533.09        496.51        21.85 o
 -26   2   4       8166.44       7753.33       136.90 o
 -24   2   4       2532.88       2393.53        45.10 o
 -22   2   4        579.27        591.77        27.60 o
 -20   2   4        111.91        120.49        12.02 o
 -18   2   4         39.79         48.05         7.01 o
 -16   2   4         12.32         33.98         6.35 o
 -14   2   4       2184.59       2083.02        44.03 o
 -12   2   4        221.57        249.45        12.40 o
 -10   2   4       3729.72       4177.30        48.82 o
  -8   2   4         10.78         13.63         5.64 o
  -6   2   4        900.22        957.94        22.10 o
  -4   2   4       1538.80       1760.82        60.60 o
  -2   2   4       2680.43       2929.59        25.68 o
   0   2   4         26.91         33.43         4.05 o
   2   2   4         15.19         21.36         3.73 o
   4   2   4       7418.80       7499.84       125.00 o
   6   2   4        231.55        319.61        90.58 o
   8   2   4        278.60        232.27        15.48 o
  10   2   4       1974.79       1783.72        61.57 o
  12   2   4        414.49        418.36        32.04 o
  14   2   4        644.77        565.62        38.91 o
  16   2   4        808.16        839.30        41.62 o
  18   2   4        138.90        185.59         8.55 o
  20   2   4         19.92         32.48         6.03 o
  22   2   4          0.47          3.34         3.75 o
  24   2   4        179.08        177.69        10.28 o
  26   2   4        377.18        385.61        17.98 o
  28   2   4        166.97        171.85        11.37 o
  30   2   4        804.30        856.12        20.97 o
  32   2   4        106.87        131.88         8.57 o
 -37   3   4        486.32        555.56        15.05 o
 -35   3   4          1.50          2.65         5.91 o
 -33   3   4        788.03        811.90        34.96 o
 -31   3   4        677.53        650.13        33.78 o
 -29   3   4        911.85        895.53        41.23 o
 -27   3   4         31.35         23.72         9.05 o
 -25   3   4          6.25         12.94         6.89 o
 -23   3   4         77.38         70.28         9.11 o
 -21   3   4       2032.70       1956.33        44.20 o
 -19   3   4       5758.56       5801.04       341.14 o
 -17   3   4        542.38        509.60        31.67 o
 -15   3   4       1310.43       1384.25        39.89 o
 -13   3   4        436.81        368.74        20.36 o
 -11   3   4       1392.52       1523.85        33.29 o
  -9   3   4       2183.27       2342.39        50.39 o
  -7   3   4       3325.96       3834.14        58.11 o
  -5   3   4       1964.65       2476.65        47.86 o
  -3   3   4         26.10         28.16         8.03 o
  -1   3   4       3506.15       3897.19        61.34 o
   1   3   4         25.89         42.87         7.32 o
   3   3   4       1096.21       1101.49        31.17 o
   5   3   4         91.52        119.48        10.93 o
   7   3   4          9.81         18.34         5.41 o
   9   3   4        202.28        284.07        88.27 o
  11   3   4        132.77        137.11        13.83 o
  13   3   4       1263.06       1223.67        41.69 o
  15   3   4       1213.08       1201.49        24.65 o
  17   3   4        752.39        707.78        19.53 o
  19   3   4        565.41        575.62        22.47 o
  21   3   4         68.77         75.24         8.38 o
  23   3   4          2.72          3.18         3.13 o
  25   3   4        139.52        138.72         8.70 o
  27   3   4        358.60        373.15        12.39 o
  29   3   4         19.39         25.77         5.59 o
 -36   4   4          0.41          3.17         2.75 o
 -34   4   4         35.52         40.95         5.04 o
 -32   4   4        237.24        271.70        18.81 o
 -30   4   4        198.54        197.45        18.09 o
 -28   4   4          0.18         -0.16         4.86 o
 -26   4   4        278.19        262.84        22.08 o
 -24   4   4       5995.64       5760.79       101.85 o
 -22   4   4        311.23        279.53        22.59 o
 -20   4   4       1020.86       1015.58        32.76 o
 -18   4   4          6.66          7.15         3.76 o
 -16   4   4        575.07        517.30        38.93 o
 -14   4   4        278.79        269.08        28.21 o
 -12   4   4        254.95        245.42        25.91 o
 -10   4   4        208.68        236.86        18.08 o
  -8   4   4        293.11        306.82        29.29 o
  -6   4   4         93.08         96.77        10.45 o
  -4   4   4       4120.55       4508.69       168.07 o
  -2   4   4       2037.97       2252.48        50.74 o
   0   4   4       2677.21       2921.02        58.75 o
   2   4   4        138.35        156.04        10.61 o
   4   4   4        126.57        100.00        10.94 o
   6   4   4        147.20        187.96        15.31 o
   8   4   4         35.87         36.25         7.04 o
  10   4   4        265.53        279.29        14.68 o
  12   4   4        738.82        747.77        24.38 o
  14   4   4          7.12          2.61         4.77 o
  16   4   4         57.19         47.57         6.71 o
  18   4   4          0.00         -3.10         3.27 o
  20   4   4        120.85        129.18        11.01 o
  22   4   4         13.68         13.53         4.84 o
  24   4   4          4.05          9.99         4.30 o
  26   4   4        123.03        130.82         8.68 o
  28   4   4          5.26          7.24         2.80 o
 -33   5   4         62.77         79.89         8.10 o
 -31   5   4        102.18        119.29         8.04 o
 -29   5   4        262.99        296.69        13.93 o
 -27   5   4         53.57         58.93         7.50 o
 -25   5   4        120.23        116.98        10.41 o
 -23   5   4        683.62        723.44        44.34 o
 -21   5   4        165.67        185.67        12.80 o
 -19   5   4        525.44        456.54        28.79 o
 -17   5   4        288.99        242.57        21.11 o
 -15   5   4         57.62         58.46         8.80 o
 -13   5   4         35.62         53.23         7.86 o
 -11   5   4        214.92        196.77        11.17 o
  -9   5   4          1.95          8.31         4.31 o
  -7   5   4          2.62         -1.48         6.04 o
  -5   5   4          2.73         14.13         8.08 o
  -3   5   4       1371.47       1361.53       103.77 o
  -1   5   4       4299.66       4472.41        95.03 o
   1   5   4        731.25        718.84        31.62 o
   3   5   4        525.88        510.74        16.21 o
   5   5   4         70.08         87.00        27.04 o
   7   5   4        569.78        520.21        24.57 o
   9   5   4        246.45        234.94        16.70 o
  11   5   4       2179.01       1983.72        61.25 o
  13   5   4        272.28        277.47        23.10 o
  15   5   4       1152.58       1125.65        45.88 o
  17   5   4       2466.74       2296.63        64.45 o
  19   5   4         29.81         28.43         8.99 o
  21   5   4        522.97        568.86        29.78 o
  23   5   4        367.20        370.53        14.90 o
  25   5   4         26.54         27.70         4.04 o
 -30   6   4        163.57        195.33        11.67 o
 -28   6   4          1.54          2.84         4.43 o
 -26   6   4          0.01          2.45         4.61 o
 -24   6   4         27.95         23.33         7.76 o
 -22   6   4        109.67         79.33        12.46 o
 -20   6   4        350.84        327.82        23.97 o
 -18   6   4         23.56         18.10         7.51 o
 -16   6   4       1240.05       1100.82        43.76 o
 -14   6   4        963.96        830.20        38.07 o
 -12   6   4          9.91          5.15         5.88 o
 -10   6   4          0.89         10.55         4.27 o
  -8   6   4          7.47          5.74         3.85 o
  -6   6   4         25.13         10.97         4.77 o
  -4   6   4       1478.64       1443.69        34.18 o
  -2   6   4       1845.72       1826.19        39.69 o
   0   6   4          2.03          1.80         3.59 o
   2   6   4        102.74        110.48         6.86 o
   4   6   4       1003.70       1095.05        28.53 o
   6   6   4       1574.31       1606.15        82.02 o
   8   6   4       4050.30       3885.17        86.05 o
  10   6   4        181.75        160.29        18.06 o
  12   6   4          7.11         11.04         6.32 o
  14   6   4       1123.60       1026.38        42.56 o
  16   6   4         55.38         46.83        10.83 o
  18   6   4         82.71         67.21        11.30 o
  20   6   4         25.67         24.17         6.42 o
  22   6   4        104.40         88.90        15.82 o
  24   6   4          7.88          6.13         3.33 o
 -25   7   4        199.81        249.24        13.70 o
 -23   7   4        158.46        130.72        11.65 o
 -21   7   4         26.93         15.77         5.67 o
 -19   7   4         21.25         22.94         7.21 o
 -17   7   4         27.17         18.53         6.58 o
 -15   7   4        264.27        260.19        20.13 o
 -13   7   4         48.58         41.60         9.01 o
 -11   7   4         19.08         29.49         6.14 o
  -9   7   4        975.94        918.18        22.39 o
  -7   7   4        101.57         80.57         6.15 o
  -5   7   4         31.68         39.00         4.51 o
  -3   7   4        182.12        169.93         8.75 o
  -1   7   4         42.97         42.34         4.75 o
   1   7   4         58.57         65.86         6.48 o
   3   7   4       1520.98       1583.86        38.09 o
   5   7   4        164.50        172.84         9.46 o
   7   7   4          8.34          7.23         4.41 o
   9   7   4        466.53        466.05        27.96 o
  11   7   4         45.42         38.29         9.00 o
  13   7   4         52.25         46.83         9.48 o
  15   7   4        397.15        447.39        23.86 o
  17   7   4         17.62         28.27         6.59 o
  19   7   4          6.80          9.66         4.11 o
 -20   8   4         33.67         41.08         4.12 o
 -18   8   4          0.50         -0.55         2.39 o
 -16   8   4        431.51        453.32        14.51 o
 -14   8   4         25.64          9.30         3.42 o
 -12   8   4         38.14         38.92         5.56 o
 -10   8   4         43.34         47.78         6.00 o
  -8   8   4        228.28        229.05         9.64 o
  -6   8   4         17.57         11.43         3.03 o
  -4   8   4          0.54          5.35         2.85 o
  -2   8   4          3.93          6.28         2.76 o
   0   8   4        155.16        154.57         8.90 o
   2   8   4        126.15        139.66         7.64 o
   4   8   4        180.92        204.90        10.69 o
   6   8   4       1619.87       1658.98        43.29 o
   8   8   4       3026.83       3093.13        56.60 o
  10   8   4        454.38        501.41        21.91 o
  12   8   4        443.49        493.14        19.88 o
  14   8   4         55.72         51.47         6.21 o
  -7   9   4        135.69        146.16         8.98 o
 -39   1   5         56.08         67.00         5.64 o
 -37   1   5         10.53         11.09         3.54 o
 -35   1   5         22.54         10.11         5.99 o
 -33   1   5        333.61        301.77        16.29 o
 -31   1   5       1698.55       1468.94        36.81 o
 -29   1   5        662.02        622.16        24.39 o
 -27   1   5          1.63          0.30        10.52 o
 -25   1   5        299.19        223.72        11.48 o
 -23   1   5         27.66         30.77         7.22 o
 -21   1   5       2573.87       2575.11        63.05 o
 -19   1   5       3538.53       3453.86        73.57 o
 -17   1   5         11.79         15.69         5.59 o
 -15   1   5          9.50         29.13         5.18 o
 -13   1   5          1.01          9.99         2.85 o
 -11   1   5      17768.96      18296.10       132.05 o
  -9   1   5       3143.36       3235.27        60.47 o
  -7   1   5      14284.81      14680.00        86.93 o
  -5   1   5       2728.75       2863.21        29.45 o
  -3   1   5        701.16        764.38        14.50 o
  -1   1   5        802.32        880.16        16.22 o
   1   1   5         62.66         80.29         8.95 o
   3   1   5        623.77        659.57        18.60 o
   5   1   5         54.06         33.57         4.99 o
   7   1   5      38916.68      38515.05       407.47 o
   9   1   5        234.35        259.74        16.81 o
  11   1   5       4807.13       4981.48       219.30 o
  13   1   5       1827.40       1931.78       125.97 o
  15   1   5        133.69        144.47        12.26 o
  17   1   5       3901.99       4067.66        75.53 o
  19   1   5       1961.74       2046.13        68.85 o
  21   1   5        707.35        726.31        36.50 o
  23   1   5        688.13        680.21        24.70 o
  25   1   5         77.62         76.67         9.03 o
  27   1   5         55.22         45.94         6.89 o
  29   1   5        890.47        944.14        22.56 o
  31   1   5         11.77         17.10         3.08 o
 -38   2   5          2.34          0.14         2.25 o
 -36   2   5         35.22         41.12         4.66 o
 -34   2   5        124.36        123.03        10.09 o
 -32   2   5          0.40         -6.52         6.52 o
 -30   2   5        995.47        921.46        41.48 o
 -28   2   5        432.28        379.40        19.14 o
 -26   2   5       2671.31       2501.51        61.05 o
 -24   2   5        153.36        147.37         9.39 o
 -22   2   5        163.98        174.48         9.78 o
 -20   2   5       5196.54       5302.84       123.53 o
 -18   2   5       2990.41       2912.54        57.11 o
 -16   2   5        203.35        192.41        14.20 o
 -14   2   5       1962.37       2016.60        44.17 o
 -12   2   5         56.63         53.88         6.24 o
 -10   2   5         57.33         45.38         5.69 o
  -8   2   5       2702.29       3087.84        75.80 o
  -6   2   5        495.91        513.95        14.69 o
  -4   2   5       2162.38       2283.94        45.33 o
  -2   2   5       1589.71       1506.80        51.04 o
   0   2   5       1706.68       1725.92        29.11 o
   2   2   5        578.62        664.02        19.35 o
   4   2   5       3740.89       3898.77        79.29 o
   6   2   5       5313.19       5788.80        63.22 o
   8   2   5       6028.64       5870.65        66.76 o
  10   2   5        777.19        758.73        25.25 o
  12   2   5       3817.54       3755.17        58.35 o
  14   2   5        196.01        214.23         9.58 o
  16   2   5        999.66       1090.27        24.04 o
  18   2   5         71.66         81.77         8.69 o
  20   2   5          0.80         -5.03         6.00 o
  22   2   5          2.70         -3.51         4.42 o
  24   2   5        163.01        165.30        12.33 o
  26   2   5       1333.54       1334.97        30.67 o
  28   2   5          0.26          1.14         2.97 o
  30   2   5         97.55         82.16         5.94 o
 -37   3   5        441.45        489.36        12.38 o
 -35   3   5        495.68        567.34        16.84 o
 -33   3   5        141.78        142.18        10.28 o
 -31   3   5        354.03        379.72        14.45 o
 -29   3   5        147.58        167.29        15.24 o
 -27   3   5       2441.49       2416.23        66.47 o
 -25   3   5          2.46          9.81         5.69 o
 -23   3   5       1362.46       1380.17        48.40 o
 -21   3   5      10374.23      10681.13        88.09 o
 -19   3   5       2920.21       2817.64        61.48 o
 -17   3   5        830.69        847.56        33.19 o
 -15   3   5        268.22        260.45        18.43 o
 -13   3   5        322.01        258.09        18.23 o
 -11   3   5       3452.53       3703.20        59.15 o
  -9   3   5          0.02          2.24         5.38 o
  -7   3   5       1364.14       1518.33        44.27 o
  -5   3   5          1.58          3.00         4.39 o
  -3   3   5        539.01        685.54        27.60 o
  -1   3   5       1086.88       1157.45        45.49 o
   1   3   5       8523.18       9356.96       237.84 o
   3   3   5        672.19        720.09        31.78 o
   5   3   5        283.16        330.00        15.84 o
   7   3   5        595.19        647.88        26.88 o
   9   3   5          5.03          5.72         4.85 o
  11   3   5        113.08        141.32         9.38 o
  13   3   5        362.72        389.34        11.58 o
  15   3   5        184.20        175.26         9.01 o
  17   3   5        610.64        669.52        22.50 o
  19   3   5        110.18        126.27        10.72 o
  21   3   5        515.92        546.34        20.96 o
  23   3   5          5.47          9.85         3.76 o
  25   3   5         91.79         69.12         7.37 o
  27   3   5         78.62         87.07        10.44 o
  29   3   5        158.22        163.31        10.51 o
 -34   4   5        364.54        384.93        12.92 o
 -32   4   5          2.50          3.21         3.04 o
 -30   4   5        151.47        159.57        15.71 o
 -28   4   5          5.40          3.27         5.23 o
 -26   4   5        329.31        315.20        23.42 o
 -24   4   5       2311.30       2428.27        63.94 o
 -22   4   5       1659.15       1841.52        54.46 o
 -20   4   5       3351.81       3291.30        98.31 o
 -18   4   5       1483.94       1488.08        66.75 o
 -16   4   5         64.35         31.00        10.77 o
 -14   4   5       2276.72       2208.55        79.78 o
 -12   4   5          0.75          7.41         8.30 o
 -10   4   5        169.13        220.37        18.00 o
  -8   4   5        149.10        128.55        19.59 o
  -6   4   5        356.83        310.53        23.98 o
  -4   4   5         69.61         64.78         9.58 o
  -2   4   5       4296.74       4528.45        77.34 o
   0   4   5        568.75        622.86        29.10 o
   2   4   5        306.35        305.57        21.08 o
   4   4   5          1.92         10.14         9.59 o
   6   4   5        345.30        329.36        22.50 o
   8   4   5       2483.31       2506.06        43.42 o
  10   4   5        294.69        296.44        13.78 o
  12   4   5          4.55         -4.18         4.18 o
  14   4   5         89.18         79.49        12.57 o
  16   4   5        194.72        200.58        13.06 o
  18   4   5        917.36        930.29        27.28 o
  20   4   5         98.67         94.04         8.86 o
  22   4   5        261.91        285.68        14.58 o
  24   4   5          7.92         11.77         3.59 o
  26   4   5         27.17         28.87         3.75 o
 -33   5   5        133.84        183.66        11.37 o
 -31   5   5         18.71         19.42         3.64 o
 -29   5   5          3.12          1.52         2.64 o
 -27   5   5          7.04          9.44         5.39 o
 -25   5   5         88.86         78.22        10.27 o
 -23   5   5       1137.98       1136.32        44.37 o
 -21   5   5       2383.38       2207.49        62.37 o
 -19   5   5          2.80          6.91         6.53 o
 -17   5   5        420.82        404.72        26.76 o
 -15   5   5        498.27        437.69        27.31 o
 -13   5   5          3.50          5.59         5.94 o
 -11   5   5         89.01         94.71        10.69 o
  -9   5   5        246.36        264.71        11.74 o
  -7   5   5          9.89         22.00         4.44 o
  -5   5   5       1847.94       1775.70        43.15 o
  -3   5   5       2154.81       2371.80        42.20 o
  -1   5   5        170.25        139.67        10.55 o
   1   5   5       2450.75       2449.07        36.22 o
   3   5   5        461.57        415.88        15.19 o
   5   5   5         44.13         39.47         7.92 o
   7   5   5       1335.64       1287.37        49.24 o
   9   5   5       1182.66       1196.07        47.82 o
  11   5   5        120.28        102.84        14.87 o
  13   5   5        689.43        689.16        35.91 o
  15   5   5        162.70        152.50        16.72 o
  17   5   5       1238.70       1158.41        44.15 o
  19   5   5         78.33         62.13        10.91 o
  21   5   5         94.81         82.25         7.70 o
  23   5   5         84.03         91.88         6.77 o
 -30   6   5         28.83         41.41         6.24 o
 -28   6   5          0.16          6.64         4.59 o
 -26   6   5        205.66        225.10        16.68 o
 -24   6   5         93.56         99.31        12.58 o
 -22   6   5        404.00        419.08        25.63 o
 -20   6   5        650.67        642.16        32.50 o
 -18   6   5        347.50        264.06        21.78 o
 -16   6   5        144.24         89.25        13.87 o
 -14   6   5        374.47        244.89        21.25 o
 -12   6   5         54.04         38.49         9.69 o
 -10   6   5        409.44        307.86        23.59 o
  -8   6   5         31.85         28.57         6.03 o
  -6   6   5        925.54        838.10        81.40 o
  -4   6   5        282.86        265.80        12.65 o
  -2   6   5       1915.91       1831.32        40.88 o
   0   6   5        454.50        409.34        19.80 o
   2   6   5          0.03         -1.41         4.99 o
   4   6   5         26.28         27.42        10.04 o
   6   6   5        529.07        500.00        31.64 o
   8   6   5          7.86          6.87         6.66 o
  10   6   5         24.46         24.55         8.40 o
  12   6   5         36.31         52.89        11.06 o
  14   6   5        380.36        353.82        24.05 o
  16   6   5         28.14         30.68         7.18 o
  18   6   5          0.79          0.74         4.14 o
  20   6   5          0.10          3.02         3.13 o
  22   6   5        202.98        229.73        12.22 o
 -25   7   5        169.26        173.44        11.52 o
 -23   7   5        410.80        456.61        20.84 o
 -21   7   5         69.92         74.75         9.87 o
 -19   7   5         78.56         87.49        11.39 o
 -17   7   5        346.24        326.42        21.90 o
 -15   7   5       1657.51       1527.60        47.69 o
 -13   7   5        748.22        665.25        32.32 o
 -11   7   5        268.86        211.33        13.54 o
  -9   7   5        446.18        379.50        14.41 o
  -7   7   5        175.48        170.30         9.88 o
  -5   7   5         32.77         37.38         4.49 o
  -3   7   5         56.53         59.04         5.13 o
  -1   7   5        133.12        134.63        10.75 o
   1   7   5         16.42         14.18         4.04 o
   3   7   5        311.44        353.01        25.53 o
   5   7   5        250.61        251.91        21.16 o
   7   7   5         76.79         67.11        11.58 o
   9   7   5         38.48         32.42         8.38 o
  11   7   5         73.53         78.10        11.14 o
  13   7   5         10.82         11.68         5.43 o
  15   7   5        123.85        115.77        11.62 o
  17   7   5         27.27         26.28         5.32 o
 -20   8   5         91.43         88.49         7.12 o
 -18   8   5        112.03        111.87         6.35 o
 -16   8   5         11.97         16.28         3.58 o
 -14   8   5         54.66         59.74         5.79 o
 -12   8   5         63.87         66.17         4.95 o
 -10   8   5        208.54        226.66         8.99 o
  -8   8   5         98.52        109.30         6.59 o
  -6   8   5         47.92         63.97         6.53 o
  -4   8   5         16.09         21.67         4.37 o
  -2   8   5        586.62        667.25        30.85 o
   0   8   5         34.97         33.83         7.44 o
   2   8   5         45.76         21.62         7.13 o
   4   8   5        445.77        426.09        21.99 o
   6   8   5          8.89         11.03         5.13 o
   8   8   5       1234.68       1354.65        34.91 o
  10   8   5        274.65        285.05        15.06 o
  12   8   5         70.62         60.55         6.69 o
 -38   0   6        343.56        319.75        19.23 o
 -36   0   6         58.41         35.98         6.91 o
 -34   0   6       2599.91       2535.53        46.67 o
 -32   0   6        708.57        663.82        34.46 o
 -30   0   6         95.47         57.49        11.82 o
 -28   0   6        926.57        786.67        38.37 o
 -26   0   6        953.84        844.11        39.18 o
 -24   0   6        155.38        202.41        15.62 o
 -22   0   6        781.85        805.24        52.21 o
 -20   0   6         56.80        101.62        18.21 o
 -18   0   6       3542.69       3822.02       104.30 o
 -16   0   6         92.65         83.13        15.48 o
 -14   0   6       1964.07       1983.54        67.85 o
 -12   0   6       9302.69      10150.02       321.14 o
 -10   0   6      26890.66      27491.93       177.43 o
  -8   0   6        122.46        117.85        13.71 o
  -6   0   6        613.23        764.61        24.73 o
  -4   0   6        266.87        213.51        13.65 o
  -2   0   6         94.52        105.70        13.52 o
   0   0   6       1562.56       1580.19        51.95 o
   2   0   6       1964.94       2034.51        61.79 o
   4   0   6       2282.38       2562.66        48.72 o
   6   0   6        866.20        871.53        39.04 o
   8   0   6        805.40        803.29        51.68 o
  12   0   6        829.80        832.70        48.74 o
  14   0   6        556.23        613.78        21.91 o
  16   0   6        514.53        505.47        20.57 o
  18   0   6        138.24        141.06        11.74 o
  20   0   6        563.92        573.34        29.46 o
  22   0   6          0.23          1.29         7.10 o
  24   0   6       2021.61       2036.60        56.10 o
  26   0   6        955.52        996.80        36.15 o
  28   0   6         20.98         20.53         6.13 o
  30   0   6         62.40         65.53         6.45 o
 -39   1   6         29.28         20.88         3.75 o
 -37   1   6        250.26        267.59        10.64 o
 -35   1   6        145.10        138.34         8.98 o
 -33   1   6         66.14         58.58         6.53 o
 -31   1   6         46.65         30.04         6.62 o
 -29   1   6         16.30         16.40         4.80 o
 -27   1   6        121.94        125.61        11.16 o
 -25   1   6        274.10        187.20        10.45 o
 -23   1   6          3.78          7.89         2.69 o
 -21   1   6          2.99         14.37         7.88 o
 -19   1   6        695.62        610.70        30.44 o
 -17   1   6          8.70         23.53        11.10 o
 -15   1   6        520.13        754.56        31.09 o
 -13   1   6         10.61         11.29         3.30 o
 -11   1   6       2840.99       3213.73        44.60 o
  -9   1   6       2390.46       2569.93        34.26 o
  -7   1   6        134.44        144.52         7.52 o
  -5   1   6        334.27        356.14        11.85 o
  -3   1   6        854.13        992.93        29.36 o
  -1   1   6       3089.87       3050.14        47.70 o
   1   1   6        616.99        680.34        16.88 o
   3   1   6        702.69        726.99        21.56 o
   5   1   6        748.19        695.82        22.21 o
   7   1   6          5.70          8.20         3.96 o
   9   1   6       2050.42       2082.25        46.92 o
  11   1   6        753.09        748.72        30.96 o
  13   1   6        277.68        274.04        10.98 o
  15   1   6        583.46        567.78        16.26 o
  17   1   6        119.11        112.82         7.32 o
  19   1   6         32.94         35.39         5.20 o
  21   1   6          0.57          6.66         3.11 o
  23   1   6         28.08         34.69         6.66 o
  25   1   6        125.72        115.52         9.68 o
  27   1   6        140.74        147.61         9.50 o
  29   1   6         12.07         12.42         3.11 o
 -38   2   6        328.77        326.86        16.60 o
 -36   2   6         35.02         38.68         3.59 o
 -34   2   6          1.92         -0.41         2.86 o
 -32   2   6         92.38         99.51         8.10 o
 -30   2   6        249.93        241.58        15.43 o
 -28   2   6        691.77        663.56        35.08 o
 -26   2   6       2229.11       2124.12        61.76 o
 -24   2   6          1.85          3.62         3.30 o
 -22   2   6       2873.51       2908.41        39.81 o
 -20   2   6       1307.23       1278.83        45.69 o
 -18   2   6       6932.13       6967.35       102.70 o
 -16   2   6        992.08       1224.21        76.83 o
 -14   2   6        700.13        640.85        19.45 o
 -12   2   6       5523.55       5842.71       113.47 o
 -10   2   6        715.27        676.06        25.95 o
  -8   2   6       1493.19       1647.72        43.86 o
  -6   2   6       8058.12       9486.71       395.76 o
  -4   2   6       1668.44       1781.36        43.59 o
  -2   2   6        674.77        684.03        27.67 o
   0   2   6       7007.24       7423.09        91.84 o
   2   2   6       8091.86       8486.88        99.88 o
   4   2   6       3352.40       3194.92        82.37 o
   6   2   6       2070.67       2012.06        62.50 o
   8   2   6       2993.96       2922.92        50.31 o
  10   2   6       4312.17       4329.68        63.60 o
  12   2   6       2839.94       2970.47        36.41 o
  14   2   6       1494.62       1579.12        23.59 o
  16   2   6        194.00        205.15        10.96 o
  18   2   6        140.50        144.93         9.29 o
  20   2   6        545.84        540.97        21.83 o
  22   2   6         14.00         10.25         5.04 o
  24   2   6         52.10         64.64         7.76 o
  26   2   6         35.99         29.16         5.14 o
  28   2   6         12.26         20.80         3.48 o
 -37   3   6         16.31         10.66         3.44 o
 -35   3   6         15.29         15.62         2.94 o
 -33   3   6         15.27         20.78         4.45 o
 -31   3   6          0.84         -2.08         2.49 o
 -29   3   6          0.74          1.40         2.50 o
 -27   3   6       1797.09       1827.44        40.76 o
 -25   3   6       4960.19       5109.34        67.97 o
 -23   3   6         61.21         57.91         7.97 o
 -21   3   6       1328.53       1377.54        95.00 o
 -19   3   6        116.28        115.37        14.00 o
 -17   3   6       1437.71       1482.01        37.33 o
 -15   3   6       1874.59       1923.72        41.79 o
 -13   3   6        352.30        326.21        14.94 o
 -11   3   6        277.72        222.14        12.16 o
  -9   3   6        749.09        816.18        47.82 o
  -7   3   6       1069.87       1036.43        53.23 o
  -5   3   6       2334.94       2211.05        78.77 o
  -3   3   6        903.82        968.01        35.12 o
  -1   3   6         10.35         10.72         4.89 o
   1   3   6        284.13        320.61        21.35 o
   3   3   6        659.55        639.08        30.05 o
   5   3   6          1.54          2.05         6.45 o
   7   3   6          0.25          2.43         3.08 o
   9   3   6        694.39        708.21        15.38 o
  11   3   6          0.73          3.20         2.07 o
  13   3   6          0.01          2.50         3.83 o
  15   3   6       1497.76       1533.14        48.57 o
  17   3   6        369.66        386.87        14.27 o
  19   3   6        134.50        127.62        10.06 o
  21   3   6         17.76         32.60         5.96 o
  23   3   6          2.92         -0.54         3.89 o
  25   3   6        326.15        334.34        19.53 o
  27   3   6         65.91         61.99         7.47 o
 -34   4   6        196.44        225.55         9.60 o
 -32   4   6          1.26         -0.99         2.36 o
 -30   4   6         83.06         83.32         7.88 o
 -28   4   6        696.57        743.46        29.78 o
 -26   4   6        328.05        342.31        16.65 o
 -24   4   6         63.69         70.09        12.25 o
 -22   4   6        154.89        145.06        16.84 o
 -20   4   6       5837.11       5527.98        96.90 o
 -18   4   6       4449.30       4347.76        76.44 o
 -16   4   6       2663.23       2684.03        52.41 o
 -14   4   6         96.90         80.19         9.90 o
 -12   4   6        635.43        584.60        30.13 o
 -10   4   6         60.49         50.24         9.66 o
  -8   4   6        302.61        350.97        34.18 o
  -6   4   6        442.20        461.82        25.27 o
  -4   4   6         95.89         96.97        12.26 o
  -2   4   6         86.74         68.67        14.34 o
   0   4   6       3994.73       4137.07        79.32 o
   2   4   6        289.36        320.60        22.50 o
   4   4   6       1644.96       1593.40        35.71 o
   6   4   6         19.97         19.93         4.40 o
   8   4   6        274.45        271.13        15.29 o
  10   4   6        159.27        157.98        17.02 o
  12   4   6        967.68        953.34        40.93 o
  14   4   6       1109.88       1146.39        44.15 o
  16   4   6        506.57        536.57        31.45 o
  18   4   6        335.40        349.02        23.13 o
  20   4   6        250.81        293.56        19.91 o
  22   4   6          0.95          6.39         3.26 o
  24   4   6        248.69        287.24        16.68 o
  26   4   6         52.57         64.43         6.12 o
 -33   5   6         96.43        120.36         8.66 o
 -31   5   6        138.68        146.86        11.86 o
 -29   5   6        119.61        112.73        12.10 o
 -27   5   6       1338.37       1430.16        44.03 o
 -25   5   6         32.14         32.71         8.89 o
 -23   5   6        448.60        400.33        26.07 o
 -21   5   6          8.43          7.95         6.79 o
 -19   5   6        737.33        632.68        33.34 o
 -17   5   6       2854.06       2598.61        67.19 o
 -15   5   6        303.97        248.87        21.34 o
 -13   5   6        524.31        451.13        27.91 o
 -11   5   6        934.35        926.07        29.48 o
  -9   5   6        916.52       1046.26        29.67 o
  -7   5   6        821.11        797.47        30.04 o
  -5   5   6        173.15        123.30        10.32 o
  -3   5   6       1630.23       1575.86        35.61 o
  -1   5   6        167.56        173.23        10.19 o
   1   5   6       2202.81       2122.46        59.17 o
   3   5   6       1493.36       1370.33        50.44 o
   5   5   6       2173.41       2097.22        62.87 o
   7   5   6         35.62         36.67         9.93 o
   9   5   6       3109.75       3042.70        75.35 o
  11   5   6       1737.35       1635.92        54.50 o
  13   5   6        113.38        103.28        14.11 o
  15   5   6          1.50          5.28        13.60 o
  17   5   6         36.12         36.77         8.43 o
  19   5   6        109.24        109.56        12.01 o
  21   5   6          2.59          3.73         2.76 o
  23   5   6        323.07        321.76        14.53 o
 -30   6   6        132.42        160.08         9.70 o
 -28   6   6         26.87         45.02         7.19 o
 -26   6   6         23.99         25.04         6.82 o
 -24   6   6          7.08          7.05         5.25 o
 -22   6   6         25.04         39.11         9.20 o
 -20   6   6        593.21        542.83        29.42 o
 -18   6   6        747.14        655.49        33.21 o
 -16   6   6        249.78        189.18        18.74 o
 -14   6   6        130.59        132.90        16.17 o
 -12   6   6        127.14        119.88        15.31 o
 -10   6   6        646.98        487.03        29.76 o
  -8   6   6        173.20        121.60        15.66 o
  -6   6   6          7.77          1.85         5.53 o
  -4   6   6        162.42        128.86        11.24 o
  -2   6   6         71.75         62.26         8.54 o
   0   6   6       1360.16       1292.30        50.11 o
   2   6   6          0.23         -2.57         5.34 o
   4   6   6          6.30          7.94         6.36 o
   6   6   6        241.37        230.41        21.59 o
   8   6   6          1.12         -0.38         4.82 o
  10   6   6        815.36        802.53        37.04 o
  12   6   6        303.04        316.77        22.46 o
  14   6   6         58.02         45.93        12.15 o
  16   6   6        202.50        214.06        16.16 o
  18   6   6        334.42        335.69        17.69 o
  20   6   6        125.43        120.58        16.86 o
 -25   7   6         70.03         79.20         7.70 o
 -23   7   6        112.13        159.96        12.29 o
 -21   7   6          7.65         13.06         3.51 o
 -19   7   6          2.16          1.79         4.79 o
 -17   7   6        484.19        479.90        25.42 o
 -15   7   6         57.13         70.30        11.32 o
 -13   7   6         10.03         11.66         3.15 o
 -11   7   6         29.59         23.92         4.24 o
  -9   7   6          4.45          8.92         3.25 o
  -7   7   6          6.01          4.01         2.78 o
  -5   7   6        360.32        343.72        17.20 o
  -3   7   6         12.08          8.03         5.53 o
  -1   7   6        122.04        123.88        15.24 o
   1   7   6         70.70         67.06        11.27 o
   3   7   6          7.51         12.46         6.70 o
   5   7   6        330.67        345.44        23.70 o
   7   7   6        115.59        110.78        13.84 o
   9   7   6        160.63        180.58        16.20 o
  11   7   6         55.42         49.77         8.28 o
  13   7   6        117.09        130.57        11.71 o
  15   7   6         17.41         22.36         4.75 o
 -18   8   6         53.26         66.88         6.95 o
 -16   8   6          0.17          2.95         3.21 o
 -14   8   6        160.93        171.11         6.39 o
 -12   8   6        129.62        159.00         6.60 o
 -10   8   6         23.94          6.90         4.20 o
  -8   8   6          6.20         13.05         4.83 o
  -6   8   6          7.08          8.93         5.12 o
  -4   8   6        131.15        134.26        12.77 o
  -2   8   6        384.50        407.15        21.66 o
   0   8   6        294.78        309.02        18.49 o
   2   8   6         76.26         75.78         9.50 o
   4   8   6        198.49        232.81        15.21 o
   6   8   6         48.23         51.20         7.44 o
   8   8   6         31.27         24.51         5.36 o
 -39   1   7        339.06        341.20        15.58 o
 -37   1   7        413.87        435.26        16.22 o
 -35   1   7         61.06         58.14         6.09 o
 -33   1   7        176.62        175.68        10.57 o
 -31   1   7        293.68        228.68        12.61 o
 -29   1   7        616.25        498.77        15.98 o
 -27   1   7        284.59        218.17        10.81 o
 -25   1   7        916.64        826.39        20.02 o
 -23   1   7         45.49         49.23         4.74 o
 -21   1   7       1103.15       1221.02        23.16 o
 -19   1   7          4.10         -4.21         4.30 o
 -17   1   7        237.45        241.29        19.12 o
 -15   1   7          2.50          7.10         3.30 o
 -13   1   7       5902.00       6423.87        73.27 o
 -11   1   7         26.09         26.82         5.03 o
  -9   1   7        471.16        423.55        17.72 o
  -7   1   7       2268.01       2436.93        41.55 o
  -5   1   7         23.25         25.78         4.51 o
  -3   1   7       2007.39       2143.70        71.12 o
  -1   1   7        684.14        785.55        34.07 o
   1   1   7         13.22         24.50         6.20 o
   3   1   7       3159.77       3225.66        76.91 o
   5   1   7          0.01          9.38         3.72 o
   7   1   7       1244.34       1406.48        34.87 o
   9   1   7         36.02         26.39         3.39 o
  11   1   7        414.74        441.05        13.58 o
  13   1   7        673.00        706.43        17.07 o
  15   1   7       2780.51       2823.67        39.91 o
  17   1   7          0.39          5.75         2.71 o
  19   1   7        714.96        720.95        17.81 o
  21   1   7       1970.94       2168.19        59.73 o
  23   1   7        301.25        298.22        14.46 o
  25   1   7         39.26         38.69         5.37 o
  27   1   7         16.24         13.32         2.87 o
 -36   2   7        377.55        460.07        12.62 o
 -34   2   7          0.07         -2.71         2.71 o
 -32   2   7         80.84         96.78         7.90 o
 -30   2   7       1158.82       1131.37        26.45 o
 -28   2   7        160.63        152.60        10.47 o
 -26   2   7       4163.97       4133.92        79.15 o
 -24   2   7        601.55        600.96        19.60 o
 -22   2   7       2485.14       2486.43        33.12 o
 -20   2   7        372.85        362.61        14.85 o
 -18   2   7        585.93        539.61        29.29 o
 -16   2   7        319.69        266.34        20.01 o
 -14   2   7         59.20         45.09         8.47 o
 -12   2   7        486.75        573.61        19.26 o
 -10   2   7          4.57         -1.85         2.55 o
  -8   2   7         47.64         77.54         8.13 o
  -6   2   7        213.11        233.80        25.44 o
  -4   2   7        201.35        230.25        25.07 o
  -2   2   7          0.71          1.40         4.70 o
   0   2   7          2.26          0.09         4.12 o
   2   2   7       2192.36       2228.66        55.15 o
   4   2   7        195.18        172.40        16.14 o
   6   2   7       1025.15       1028.09        49.15 o
   8   2   7       1930.94       2014.64        29.62 o
  10   2   7        922.19        953.90        20.94 o
  12   2   7       7364.16       7130.69       118.73 o
  14   2   7         74.19         75.03         8.94 o
  16   2   7         19.35         19.09         4.06 o
  18   2   7          1.01          3.09         2.95 o
  20   2   7          3.84          2.78         3.54 o
  22   2   7         35.51         27.51         5.32 o
  24   2   7          0.55          1.50         2.42 o
  26   2   7         51.31         47.53         4.86 o
 -35   3   7         41.08         50.90         3.85 o
 -33   3   7        152.08        169.63         8.08 o
 -31   3   7        108.05        122.88         6.75 o
 -29   3   7        100.00         95.34         6.36 o
 -27   3   7         21.78         26.73         4.78 o
 -25   3   7         33.69         38.65         5.79 o
 -23   3   7        622.04        634.03        35.93 o
 -21   3   7       1028.16       1077.26        27.01 o
 -19   3   7          2.62         -7.37         7.37 o
 -17   3   7       9667.32       9793.18        85.06 o
 -15   3   7        327.90        302.78        18.31 o
 -13   3   7       3332.39       3286.30       168.02 o
 -11   3   7       1955.07       2020.85       108.07 o
  -9   3   7        713.65        613.91        43.62 o
  -7   3   7       1005.34       1012.13        55.69 o
  -5   3   7         62.82         86.82        17.11 o
  -3   3   7       1042.75       1089.28        39.70 o
  -1   3   7        591.09        578.10        29.52 o
   1   3   7        320.20        331.01        40.22 o
   3   3   7        473.99        584.79        42.61 o
   5   3   7       1776.13       1927.39        36.00 o
   7   3   7          5.56          1.19         3.87 o
   9   3   7        252.40        272.12        10.77 o
  11   3   7         81.98         71.37         6.84 o
  13   3   7         85.22         61.68        11.73 o
  15   3   7          2.17          0.16         2.88 o
  17   3   7       1354.04       1428.64        46.11 o
  19   3   7       1379.59       1440.97        55.63 o
  21   3   7        307.73        353.26        21.04 o
  23   3   7          0.22          2.15         5.11 o
  25   3   7         69.39         60.64         8.11 o
 -34   4   7       1250.37       1428.73        28.61 o
 -32   4   7          2.79         13.89         5.40 o
 -30   4   7        160.14        173.73        14.80 o
 -28   4   7        117.60        122.86        14.02 o
 -26   4   7         14.32         17.93         7.01 o
 -24   4   7         24.88         24.74         7.18 o
 -22   4   7       2789.48       2639.15        66.07 o
 -20   4   7       2788.54       2730.84        67.16 o
 -18   4   7       1062.75       1039.93        41.06 o
 -16   4   7          0.00         13.45         6.82 o
 -14   4   7        659.11        711.13        23.90 o
 -12   4   7        569.14        554.86        17.55 o
 -10   4   7        388.29        444.49        15.62 o
  -8   4   7          0.44         -6.74         6.90 o
  -6   4   7         97.41         80.51         9.74 o
  -4   4   7        256.49        291.12        15.22 o
  -2   4   7        157.09        160.71        11.34 o
   0   4   7       1674.45       1658.42        29.90 o
   2   4   7        113.66        132.30        10.77 o
   4   4   7        332.50        333.85        17.06 o
   6   4   7        163.25        203.56        19.36 o
   8   4   7        831.25        855.14        38.64 o
  10   4   7        629.01        625.98        32.85 o
  12   4   7       1726.15       1731.93        53.09 o
  14   4   7        483.69        497.46        20.06 o
  16   4   7        416.96        442.73        17.69 o
  18   4   7         96.48         86.31        12.20 o
  20   4   7        402.43        415.91        22.86 o
  22   4   7         69.15         71.01         9.24 o
  24   4   7         28.06         18.66         4.44 o
 -31   5   7          1.21          0.25         2.02 o
 -29   5   7         34.29         49.45         5.88 o
 -27   5   7          9.13         -1.63         4.31 o
 -25   5   7         19.09         17.89         6.88 o
 -23   5   7        393.24        373.39        24.19 o
 -21   5   7          5.50          1.02         5.97 o
 -19   5   7        268.59        319.96        17.18 o
 -17   5   7       1288.22       1190.06       121.00 o
 -15   5   7        156.11        150.92        17.17 o
 -13   5   7        726.51        778.32        36.67 o
 -11   5   7         85.20         75.55        12.50 o
  -9   5   7         53.70         52.64        10.92 o
  -7   5   7          6.91         -1.42         5.52 o
  -5   5   7        134.27        109.13        14.72 o
  -3   5   7        588.60        543.98        30.74 o
  -1   5   7       1077.88        970.82        29.51 o
   1   5   7       1950.43       1924.04        60.19 o
   3   5   7         80.60         92.60        14.25 o
   5   5   7       1829.20       1868.64        59.38 o
   7   5   7        682.13        728.33        37.28 o
   9   5   7        132.99        130.14        16.26 o
  11   5   7       1441.67       1482.51        49.11 o
  13   5   7        101.82         94.55        12.37 o
  15   5   7        531.73        545.62        21.86 o
  17   5   7        136.74        145.85        12.96 o
  19   5   7         24.47         24.86         3.93 o
  21   5   7        235.59        241.97        12.87 o
 -28   6   7          7.31          5.90         3.65 o
 -26   6   7         17.85         10.37         5.30 o
 -24   6   7         93.93        100.62        11.49 o
 -22   6   7        309.16        310.12        20.66 o
 -20   6   7         15.16         26.26         7.31 o
 -18   6   7         42.69         57.14        10.21 o
 -16   6   7         17.08         21.04         8.56 o
 -14   6   7        742.25        624.77        32.64 o
 -12   6   7         60.36         34.27         9.69 o
 -10   6   7        465.63        491.68        29.30 o
  -8   6   7        464.97        353.20        25.65 o
  -6   6   7        503.32        419.92        19.91 o
  -4   6   7        447.25        403.13        19.41 o
  -2   6   7        305.91        234.33        21.84 o
   0   6   7         43.10         34.99         8.94 o
   2   6   7        137.84        129.13        16.46 o
   4   6   7        403.20        419.25        28.12 o
   6   6   7         10.77          9.51         7.08 o
   8   6   7         40.85         43.77         9.92 o
  10   6   7         54.61         52.75         9.75 o
  12   6   7        142.05        119.13        27.85 o
  14   6   7         34.62         23.78         8.20 o
  16   6   7        287.67        307.90        15.76 o
  18   6   7         11.72          5.77         2.93 o
 -23   7   7         26.14         32.09         5.55 o
 -21   7   7         22.95         39.66         4.64 o
 -19   7   7         48.04         50.13         5.76 o
 -17   7   7         43.61         51.50         6.27 o
 -15   7   7         21.31         23.98         5.20 o
 -13   7   7       1434.16       1345.89        30.70 o
 -11   7   7        953.95        847.33        25.09 o
  -9   7   7          1.29         -0.01         3.64 o
  -7   7   7        309.83        273.18        14.73 o
  -5   7   7         67.52         69.68        11.42 o
  -3   7   7         14.43         18.73         7.79 o
  -1   7   7        739.23        747.71        34.72 o
   1   7   7         17.20         28.61         7.93 o
   3   7   7         41.98         42.99         9.13 o
   5   7   7         48.45         43.71         8.96 o
   7   7   7          7.01          3.93         4.09 o
   9   7   7          2.63          3.83         3.88 o
  11   7   7        176.14        111.98        79.57 o
  13   7   7          2.44          2.57         2.66 o
 -14   8   7          7.21          5.39         2.51 o
 -12   8   7         53.35         51.36         6.77 o
 -10   8   7         86.46        120.32        10.52 o
  -8   8   7        436.70        482.08        21.05 o
  -6   8   7        188.77        193.82        14.02 o
  -4   8   7        124.85        131.04        11.64 o
  -2   8   7          8.62         -0.02         3.95 o
   0   8   7          0.11          1.26         3.93 o
   2   8   7         84.84         94.50         9.26 o
   4   8   7         23.62         31.79         5.77 o
   6   8   7        152.48        132.54         8.96 o
 -38   0   8        428.03        469.47        20.93 o
 -36   0   8         47.19         29.71         8.40 o
 -34   0   8        224.41        229.52        21.12 o
 -32   0   8        111.59        106.34        16.33 o
 -30   0   8       1186.06       1028.99        31.54 o
 -28   0   8        250.10        174.57        13.64 o
 -26   0   8       1644.85       1354.01        36.65 o
 -24   0   8         89.41        116.03        10.97 o
 -22   0   8        361.47        475.45        18.64 o
 -20   0   8       4961.46       4929.07        63.25 o
 -18   0   8       1039.32        888.14        54.53 o
 -16   0   8          3.52         -5.39         5.39 o
 -14   0   8         99.31        165.79        22.05 o
 -12   0   8        430.11        625.44        27.54 o
 -10   0   8         39.16         57.19         8.53 o
  -8   0   8       1353.50       1460.21        40.55 o
  -6   0   8        180.82        157.83        13.27 o
  -4   0   8        154.49        154.78        19.44 o
  -2   0   8        939.57        947.76        47.32 o
   0   0   8       2191.60       2325.62        75.81 o
   2   0   8        323.09        377.56        31.76 o
   4   0   8         71.62         41.05        11.08 o
   6   0   8          0.05         -1.90         4.00 o
   8   0   8       1020.38        965.74        40.35 o
  10   0   8        114.96         96.96         7.15 o
  12   0   8          9.74         14.67         4.81 o
  14   0   8       1706.43       1727.74        48.71 o
  16   0   8        169.23        167.51        12.34 o
  18   0   8        283.33        305.32        15.68 o
  20   0   8        373.51        388.43        16.40 o
  22   0   8         39.85         42.48         7.98 o
  24   0   8        118.85        126.55        10.34 o
 -37   1   8         36.81         33.62         5.15 o
 -35   1   8        177.22        165.16        11.47 o
 -33   1   8         96.15        112.06         8.35 o
 -31   1   8        345.98        300.80        13.91 o
 -29   1   8        703.50        639.92        20.71 o
 -27   1   8        143.87        123.34         9.69 o
 -25   1   8        209.60        189.75        11.70 o
 -23   1   8       1211.46       1169.15        27.32 o
 -21   1   8         34.94         32.94         6.70 o
 -19   1   8        157.48        148.79         9.94 o
 -17   1   8          3.90          5.17         4.38 o
 -15   1   8       1012.95        904.96        29.58 o
 -13   1   8        207.88        208.59        14.23 o
 -11   1   8        506.12        454.83        20.12 o
  -9   1   8       1383.57       1597.62        36.68 o
  -7   1   8       3160.98       3541.89        68.39 o
  -5   1   8       3109.51       3323.66        93.44 o
  -3   1   8        211.32        231.32        25.36 o
  -1   1   8        585.76        646.53        27.71 o
   1   1   8         17.66         17.61         4.72 o
   3   1   8         25.36         25.45        10.75 o
   5   1   8        138.41        134.51         7.41 o
   7   1   8        283.06        283.44         9.70 o
   9   1   8          6.04          0.41         3.75 o
  11   1   8          0.79         -1.65         4.15 o
  13   1   8        112.33        107.79        12.11 o
  15   1   8         55.07         67.66         6.80 o
  17   1   8        198.12        206.17         9.32 o
  19   1   8        130.89        123.41         6.89 o
  21   1   8        151.82        153.20         8.04 o
  23   1   8        251.25        257.77        11.04 o
  25   1   8          8.97          8.86         3.56 o
 -36   2   8        734.59        803.37        31.46 o
 -34   2   8          7.98         18.79         3.56 o
 -32   2   8          3.12          7.54         3.16 o
 -30   2   8         42.17         34.54         5.51 o
 -28   2   8         39.36         23.05         5.16 o
 -26   2   8       1063.99       1130.68        27.77 o
 -24   2   8         46.47         59.88         8.86 o
 -22   2   8        886.68        804.96        28.98 o
 -20   2   8       4555.15       4614.55        59.66 o
 -18   2   8        120.96        149.30        10.02 o
 -16   2   8          2.92         -0.91         3.07 o
 -14   2   8        271.53        281.90        16.91 o
 -12   2   8        455.62        479.81        21.73 o
 -10   2   8        214.66        305.37        21.63 o
  -8   2   8       1557.79       1519.56        67.90 o
  -6   2   8          6.07         -0.12         3.82 o
  -4   2   8        213.59        238.32        27.58 o
  -2   2   8       2109.92       2160.72        81.68 o
   0   2   8        988.34       1028.94        57.28 o
   2   2   8          2.04         -5.56         5.56 o
   4   2   8       1534.04       1603.02        29.18 o
   6   2   8        972.99        963.37        19.72 o
   8   2   8       2869.91       2706.87        37.45 o
  10   2   8       1658.74       1521.08        30.81 o
  12   2   8          1.51          5.93         3.77 o
  14   2   8       4265.03       3976.45        59.60 o
  16   2   8        474.58        492.21        16.80 o
  18   2   8         43.03         49.12         6.97 o
  20   2   8         42.79         40.48         4.44 o
  22   2   8         23.98         31.15         7.55 o
  24   2   8        129.55        143.00        10.71 o
 -33   3   8        513.22        582.67        20.08 o
 -31   3   8        102.95        123.39         7.05 o
 -29   3   8         15.39         16.50         4.03 o
 -27   3   8         80.72         84.82         8.00 o
 -25   3   8         58.32         58.48         6.33 o
 -23   3   8        207.27        224.45        11.54 o
 -21   3   8       3210.73       3425.60        59.39 o
 -19   3   8        599.62        659.08        23.18 o
 -17   3   8       3771.88       3979.56        62.89 o
 -15   3   8         52.13         53.74        15.01 o
 -13   3   8        407.29        394.67        37.53 o
 -11   3   8       2627.49       2699.16       128.46 o
  -9   3   8       3249.99       3018.33       100.58 o
  -7   3   8        468.29        450.13        39.09 o
  -5   3   8       1222.96       1339.71        67.40 o
  -3   3   8        393.32        374.50        20.87 o
  -1   3   8         70.24         95.39         7.41 o
   1   3   8          1.46          0.59         2.25 o
   3   3   8         64.81         82.45         6.97 o
   5   3   8         39.54         33.67         6.08 o
   7   3   8         43.92         37.70         7.28 o
   9   3   8       2217.44       2103.30        72.65 o
  11   3   8        176.19        161.22        18.26 o
  13   3   8        194.63        208.33        20.12 o
  15   3   8        209.05        191.16        17.80 o
  17   3   8         17.71         10.99         6.77 o
  19   3   8        214.66        179.37        10.28 o
  21   3   8        723.82        788.24        28.59 o
  23   3   8         84.34         88.22         8.42 o
 -34   4   8        167.89        176.46        12.08 o
 -32   4   8         28.00         28.61         5.44 o
 -30   4   8         87.74         93.63        10.33 o
 -28   4   8        178.63        188.02        15.42 o
 -26   4   8          0.09          0.38         3.22 o
 -24   4   8         64.77         57.61        10.12 o
 -22   4   8          0.90          7.63         5.30 o
 -20   4   8         42.50         40.33         9.13 o
 -18   4   8       2314.58       2275.70        60.05 o
 -16   4   8       3112.40       3145.11        56.07 o
 -14   4   8       4097.80       4017.05        59.90 o
 -12   4   8        399.10        482.35        20.61 o
 -10   4   8          0.64          6.74         3.26 o
  -8   4   8        308.97        311.62        14.99 o
  -6   4   8         47.09         40.18         8.14 o
  -4   4   8        582.34        622.71        20.49 o
  -2   4   8          1.30          3.38         3.53 o
   0   4   8        120.72        105.58         9.99 o
   2   4   8        605.17        598.68        37.08 o
   4   4   8       2184.06       2297.25        45.66 o
   6   4   8         19.54         27.66         6.64 o
   8   4   8        550.78        605.45        29.88 o
  10   4   8        126.79        133.31        14.96 o
  12   4   8         36.32         36.18         5.74 o
  14   4   8         11.25          8.76         3.53 o
  16   4   8        939.53        967.91        33.53 o
  18   4   8        260.88        219.10        22.40 o
  20   4   8         30.66         31.51         6.56 o
  22   4   8        378.10        378.27        14.27 o
 -29   5   8          1.75         -2.08         2.08 o
 -27   5   8        196.76        214.74        11.27 o
 -25   5   8          0.73         -2.37         3.78 o
 -23   5   8         54.52         61.45         8.80 o
 -21   5   8         68.61         89.02         8.77 o
 -19   5   8        669.35        686.34        24.35 o
 -17   5   8       1020.90        941.34        67.65 o
 -15   5   8         85.88         61.72         8.19 o
 -13   5   8        394.34        412.29        30.15 o
 -11   5   8       2866.42       2625.34        67.09 o
  -9   5   8         18.28          8.41         8.06 o
  -7   5   8        793.16        797.98        37.14 o
  -5   5   8        160.76        164.37        17.84 o
  -3   5   8       1401.02       1215.73        33.07 o
  -1   5   8          4.06          4.42         6.08 o
   1   5   8       1920.80       1917.33        59.66 o
   3   5   8          1.29          3.39         4.56 o
   5   5   8       2053.93       2028.57        60.11 o
   7   5   8         55.79         62.54        10.79 o
   9   5   8        196.26        195.48        17.68 o
  11   5   8         70.88         75.17         7.82 o
  13   5   8        529.68        525.13        56.78 o
  15   5   8          1.95          3.34         2.61 o
  17   5   8        429.57        486.25        21.05 o
  19   5   8          0.66          1.55         2.66 o
 -26   6   8         14.65         16.88         4.70 o
 -24   6   8        236.00        269.18        16.45 o
 -22   6   8          9.29          7.43         5.02 o
 -20   6   8        210.12        200.64        16.49 o
 -18   6   8        442.79        469.98        25.93 o
 -16   6   8         35.08         30.76         8.31 o
 -14   6   8        417.25        393.29        25.34 o
 -12   6   8         17.54         22.01         7.81 o
 -10   6   8         94.93         70.67        12.15 o
  -8   6   8         18.98         15.60         5.18 o
  -6   6   8        556.71        414.99        19.20 o
  -4   6   8         86.86         83.74        13.41 o
  -2   6   8         35.00         44.53        10.55 o
   0   6   8        251.33        268.53        22.47 o
   2   6   8          2.70          3.71         5.75 o
   4   6   8        111.73         93.80        13.21 o
   6   6   8          0.09         -5.53         5.53 o
   8   6   8        107.24         92.20        11.50 o
  10   6   8        115.72         79.31        13.98 o
  12   6   8          7.41          8.39         7.27 o
  14   6   8          5.21          5.99         2.92 o
 -23   7   8         12.55          4.40         2.88 o
 -21   7   8        325.14        370.88        11.65 o
 -19   7   8        146.23        193.06         9.66 o
 -17   7   8         19.13         35.03         5.14 o
 -15   7   8          5.42          7.51         4.86 o
 -13   7   8          8.00         11.08         4.16 o
 -11   7   8        134.04        129.05         9.65 o
  -9   7   8        396.08        419.90        24.66 o
  -7   7   8         48.90         44.03         9.00 o
  -5   7   8         10.82         14.87         6.67 o
  -3   7   8         16.78         15.15         6.27 o
  -1   7   8         36.58         38.38         8.62 o
   1   7   8        227.28        226.32        17.34 o
   3   7   8          0.52          2.48         4.84 o
   5   7   8          2.87          5.46         3.90 o
   7   7   8          0.18          1.71         3.23 o
   9   7   8         16.85         18.10         4.43 o
 -12   8   8        273.29        293.34        12.98 o
 -10   8   8         56.26         65.17         6.81 o
  -8   8   8        481.64        575.93        20.25 o
  -6   8   8        182.45        161.30        11.01 o
  -4   8   8         10.41         20.49         5.01 o
  -2   8   8         20.11         28.56         5.17 o
   0   8   8          0.71          0.46         2.81 o
 -37   1   9        507.12        650.46        20.83 o
 -35   1   9        702.28        651.73        20.45 o
 -33   1   9         26.43         38.31         7.15 o
 -31   1   9        184.53        236.09        15.31 o
 -29   1   9        128.36        102.75        11.56 o
 -27   1   9        377.21        321.19        14.67 o
 -25   1   9        131.81         95.26         8.25 o
 -23   1   9       1215.07       1104.85        35.08 o
 -21   1   9       1129.02       1146.73        35.51 o
 -19   1   9        930.57        919.68        24.61 o
 -17   1   9       1382.40       1348.59        29.08 o
 -15   1   9        641.38        675.34        18.31 o
 -13   1   9        656.15        647.48        15.82 o
 -11   1   9        416.31        452.06        20.74 o
  -9   1   9       1116.07       1174.63        57.91 o
  -7   1   9       9197.60       9746.44       168.32 o
  -5   1   9        937.77        955.53        53.49 o
  -3   1   9        813.59        908.47        52.37 o
  -1   1   9        630.80        639.56        27.10 o
   1   1   9        293.96        287.35        10.18 o
   3   1   9        557.90        591.80        14.92 o
   5   1   9        183.67        174.66         8.37 o
   7   1   9         57.77         58.48         5.75 o
   9   1   9        230.88        223.88        12.13 o
  11   1   9         52.00         63.49         8.83 o
  13   1   9        360.28        333.63        14.05 o
  15   1   9         42.29         42.27         5.48 o
  17   1   9         15.65         11.39         3.78 o
  19   1   9        303.71        325.57        13.67 o
  21   1   9          4.40          5.58         2.21 o
 -36   2   9          1.56          6.22         3.22 o
 -34   2   9          1.59          3.83         3.26 o
 -32   2   9        188.32        217.26        13.12 o
 -30   2   9         26.10         12.70         3.82 o
 -28   2   9         44.85         45.71         7.95 o
 -26   2   9       1476.79       1373.25        37.63 o
 -24   2   9        535.08        489.60        26.49 o
 -22   2   9       1821.58       1758.63        73.56 o
 -20   2   9         13.88         -2.52         7.44 o
 -18   2   9       4849.29       4877.62        56.49 o
 -16   2   9        347.46        356.74        14.84 o
 -14   2   9        551.19        608.29        16.85 o
 -12   2   9          0.80         -2.51         2.63 o
 -10   2   9        278.11        279.43        12.01 o
  -8   2   9       1573.62       1615.13        33.92 o
  -6   2   9         67.40         60.21         7.19 o
  -4   2   9        309.01        287.52        18.40 o
  -2   2   9        413.27        454.47        17.14 o
   0   2   9         28.87         33.42         5.19 o
   2   2   9        273.25        258.66        13.56 o
   4   2   9        517.67        520.42        21.77 o
   6   2   9       2935.08       2793.04        58.60 o
   8   2   9         71.63         58.61         6.75 o
  10   2   9         41.97         30.39         5.16 o
  12   2   9        914.90        835.58        27.45 o
  14   2   9         66.19         73.37         7.03 o
  16   2   9       1015.91        936.09        25.68 o
  18   2   9         18.44         17.31         4.50 o
  20   2   9         57.83         44.38         6.65 o
  22   2   9          0.00          0.68         2.85 o
 -35   3   9        611.65        628.95        23.67 o
 -33   3   9        146.17        169.16        11.60 o
 -31   3   9          8.83          3.13         3.73 o
 -29   3   9        111.43        105.50         9.00 o
 -27   3   9          0.99         -5.00         5.00 o
 -25   3   9         23.58         17.42         6.08 o
 -23   3   9         46.99         50.63         7.00 o
 -21   3   9       1106.65       1081.75        45.77 o
 -19   3   9       1114.72       1114.10        45.90 o
 -17   3   9       1782.76       1775.06        95.36 o
 -15   3   9       1480.71       1499.77        62.50 o
 -13   3   9       5687.63       5716.01       125.02 o
 -11   3   9        115.74        112.37        13.83 o
  -9   3   9         12.55         10.60         6.17 o
  -7   3   9         94.17         83.72        10.94 o
  -5   3   9         60.75         76.91        10.90 o
  -3   3   9        231.67        252.34        18.10 o
  -1   3   9         59.82         75.20         6.30 o
   1   3   9         15.67         11.40         4.54 o
   3   3   9        129.90        163.50        13.96 o
   5   3   9        554.03        551.42        22.56 o
   7   3   9        941.17        859.54        28.11 o
   9   3   9         37.51         30.91         6.47 o
  11   3   9        901.68        835.76        38.44 o
  13   3   9        160.36        141.05        15.45 o
  15   3   9        109.37        113.97         9.42 o
  17   3   9        592.67        585.93        17.82 o
  19   3   9          4.58          8.13         3.80 o
  21   3   9        505.32        449.73        15.94 o
 -32   4   9        391.96        398.07        20.07 o
 -30   4   9       1070.78       1135.12        38.80 o
 -28   4   9          2.04         -2.06         4.02 o
 -26   4   9        193.20        217.54        14.66 o
 -24   4   9       1114.14       1172.14        46.50 o
 -22   4   9         52.82         61.17         8.04 o
 -20   4   9          0.15          0.73         4.29 o
 -18   4   9          0.05         -1.30         5.57 o
 -16   4   9       1368.88       1464.10        70.40 o
 -14   4   9       1944.83       2143.04        54.93 o
 -12   4   9         14.62         23.66         7.74 o
 -10   4   9        132.49        124.47        11.10 o
  -8   4   9        338.15        354.63        17.85 o
  -6   4   9        135.08        177.88        12.77 o
  -4   4   9         95.57         78.14        13.94 o
  -2   4   9        249.56        242.47        17.12 o
   0   4   9        718.56        802.63        26.42 o
   2   4   9          0.95          4.00         6.55 o
   4   4   9       1278.89       1360.84        40.10 o
   6   4   9       1404.78       1504.54        34.27 o
   8   4   9         11.30         20.16         5.71 o
  10   4   9         99.82        112.50        14.48 o
  12   4   9        882.38        885.54        35.58 o
  14   4   9        373.42        386.64        21.29 o
  16   4   9        412.72        385.81        33.17 o
  18   4   9        335.58        361.55        16.57 o
 -29   5   9         64.27         50.02         6.57 o
 -27   5   9         15.02         16.56         7.86 o
 -25   5   9        136.11        151.99         9.62 o
 -23   5   9        180.74        173.91        10.92 o
 -21   5   9         18.53         16.16         4.82 o
 -19   5   9        585.69        592.88        21.50 o
 -17   5   9       1028.61       1095.70        29.66 o
 -15   5   9         79.67         51.31         7.49 o
 -13   5   9       1615.44       1501.71        53.84 o
 -11   5   9         28.40         18.36         5.21 o
  -9   5   9        176.79        223.83        14.18 o
  -7   5   9         70.40         46.02         9.96 o
  -5   5   9         31.70         19.24         7.58 o
  -3   5   9        151.85        161.30        17.58 o
  -1   5   9        649.11        631.06        33.60 o
   1   5   9        108.80        105.85        14.29 o
   3   5   9        110.56        162.09        17.30 o
   5   5   9        310.53        326.76        22.54 o
   7   5   9         89.59         86.13        11.70 o
   9   5   9        317.56        328.22        14.57 o
  11   5   9         57.18         70.19         6.60 o
  13   5   9        219.33        164.08        12.10 o
  15   5   9        314.14        321.21        15.91 o
 -24   6   9        690.34        823.01        24.20 o
 -22   6   9         84.45        110.70        10.70 o
 -20   6   9          2.60         10.96         4.41 o
 -18   6   9        101.20        103.00        11.87 o
 -16   6   9       1061.89       1052.07        36.38 o
 -14   6   9         49.58         50.48         9.36 o
 -12   6   9         73.86         80.24        11.75 o
 -10   6   9          0.85          0.88         2.85 o
  -8   6   9        136.81        116.19        15.28 o
  -6   6   9        216.63        222.99        20.01 o
  -4   6   9         16.52          4.32         5.35 o
  -2   6   9          5.57          6.87         5.47 o
   0   6   9        244.77        226.40        18.99 o
   2   6   9        214.76        245.47        18.73 o
   4   6   9          5.30          6.65         4.89 o
   6   6   9          5.90         11.65         4.75 o
   8   6   9         13.39         16.83         5.05 o
  10   6   9         50.10         37.81        14.70 o
 -19   7   9        151.06        173.24        11.52 o
 -17   7   9         21.53         38.40         7.19 o
 -15   7   9         48.56         47.36         7.97 o
 -13   7   9         48.39         41.06         7.93 o
 -11   7   9          0.02          4.36         4.61 o
  -9   7   9        274.98        263.13        17.96 o
  -7   7   9         11.01         19.01         6.25 o
  -5   7   9         92.65         87.72        10.94 o
  -3   7   9         72.67         66.66         9.40 o
  -1   7   9          1.97         -0.67         3.45 o
   1   7   9         66.38         69.85         8.67 o
   3   7   9        596.04        638.98        22.31 o
   5   7   9        102.91         68.50        33.19 o
 -36   0  10        173.35        221.40        14.60 o
 -34   0  10        536.30        499.08        16.47 o
 -32   0  10        157.90        137.94        10.47 o
 -30   0  10        137.21        147.08        12.13 o
 -28   0  10        159.72        146.50        18.71 o
 -26   0  10        279.68        207.82        21.54 o
 -24   0  10       1844.84       1366.64        55.25 o
 -22   0  10          0.86          5.92         8.66 o
 -20   0  10        640.80        551.02        33.50 o
 -18   0  10        244.47        259.19        16.69 o
 -16   0  10         92.06         90.96        11.17 o
 -14   0  10         36.90         34.86         5.89 o
 -12   0  10       2094.04       2205.06        46.77 o
 -10   0  10        481.65        501.73        21.92 o
  -8   0  10         40.59         30.48         6.46 o
  -6   0  10         29.72         28.01         6.58 o
  -4   0  10        534.84        547.71        20.90 o
  -2   0  10         39.82         44.37         6.89 o
   0   0  10       2909.12       2780.54        48.44 o
   2   0  10        193.77        189.74        13.32 o
   4   0  10        326.46        306.46        16.95 o
   6   0  10        601.09        529.99        22.37 o
   8   0  10        496.63        433.82        20.48 o
  10   0  10          1.57         -0.61         6.14 o
  12   0  10        243.06        258.09        21.63 o
  14   0  10        104.84         90.75        12.53 o
  16   0  10          9.88          9.05         5.50 o
  18   0  10        771.25        843.27        28.96 o
 -35   1  10         41.14         33.57         3.95 o
 -33   1  10         45.00         54.94         6.07 o
 -31   1  10         23.26         20.49         5.72 o
 -29   1  10         68.38         45.27         7.90 o
 -27   1  10          3.75         -0.27         5.87 o
 -25   1  10        733.67        615.17        42.57 o
 -23   1  10        154.08        137.73        13.03 o
 -21   1  10        574.57        557.01        24.90 o
 -19   1  10       1319.75       1228.49        29.85 o
 -17   1  10        169.89        151.34        10.90 o
 -15   1  10         57.28         49.76         5.82 o
 -13   1  10          1.32          5.69         3.38 o
 -11   1  10        419.97        416.26        13.11 o
  -9   1  10         67.62         71.20         5.74 o
  -7   1  10        109.85        105.62         6.85 o
  -5   1  10         90.24         92.83         6.21 o
  -3   1  10        388.45        430.38        12.64 o
  -1   1  10       1736.29       1738.14        25.45 o
   1   1  10         25.48         26.38         3.85 o
   3   1  10        258.81        255.32        10.82 o
   5   1  10        494.17        451.14        14.61 o
   7   1  10        499.99        456.76        17.14 o
   9   1  10         64.71         64.37         6.76 o
  11   1  10         62.63         61.93         6.24 o
  13   1  10         44.45         41.83         5.25 o
  15   1  10        134.94        135.95         7.85 o
  17   1  10         60.57         58.46         5.96 o
  19   1  10          5.63          0.45         1.95 o
 -34   2  10         51.98         65.23         4.94 o
 -32   2  10        913.80        977.71        28.65 o
 -30   2  10        454.67        415.40        17.97 o
 -28   2  10         18.67         21.78         6.41 o
 -26   2  10        267.12        229.67        15.12 o
 -24   2  10        197.74        149.82        12.91 o
 -22   2  10        914.29        896.49        30.28 o
 -20   2  10       1087.35       1085.69        33.21 o
 -18   2  10        249.59        211.29        12.32 o
 -16   2  10       1278.44       1285.66        29.78 o
 -14   2  10       3447.09       3324.87        47.25 o
 -12   2  10       4917.26       4950.30        54.04 o
 -10   2  10          3.48         14.88         4.93 o
  -8   2  10       1272.32       1283.88        26.10 o
  -6   2  10        393.18        421.27        23.18 o
  -4   2  10       2047.85       2038.37        51.02 o
  -2   2  10        908.07        870.50        27.51 o
   0   2  10        115.06        104.82        10.21 o
   2   2  10          4.31          4.78         4.20 o
   4   2  10         85.18         76.79         7.43 o
   6   2  10         33.20         29.22         5.21 o
   8   2  10         13.29          9.81         3.45 o
  10   2  10        141.80        136.64        11.38 o
  12   2  10        216.92        218.57        10.66 o
  14   2  10         44.27         53.54         6.55 o
  16   2  10        154.74        160.60         9.42 o
  18   2  10        428.18        430.30        14.33 o
 -33   3  10          4.44          1.53         4.16 o
 -31   3  10        172.24        193.23        10.69 o
 -29   3  10        502.97        566.21        20.76 o
 -27   3  10         70.21         62.28         6.37 o
 -25   3  10          6.17          9.57         3.43 o
 -23   3  10        109.17        119.03         8.86 o
 -21   3  10         36.51         31.70         5.87 o
 -19   3  10        230.12        234.40        18.50 o
 -17   3  10        623.87        632.58        20.12 o
 -15   3  10       1285.07       1402.18        43.58 o
 -13   3  10        489.17        500.83        26.49 o
 -11   3  10          9.15         17.99         6.44 o
  -9   3  10         38.65         35.39        10.38 o
  -7   3  10        460.88        454.16        30.85 o
  -5   3  10         83.15         78.01        13.51 o
  -3   3  10        262.65        235.23        22.36 o
  -1   3  10          7.05         18.37         8.96 o
   1   3  10        661.95        599.21        33.85 o
   3   3  10        115.26        109.36        15.53 o
   5   3  10        185.17        170.75        13.18 o
   7   3  10         18.60         18.18         5.36 o
   9   3  10         81.71         61.89        11.34 o
  11   3  10         31.02         33.89         9.01 o
  13   3  10       1299.68       1219.84        26.92 o
  15   3  10       2712.89       2765.04        48.58 o
  17   3  10        384.96        321.10        17.20 o
 -32   4  10         25.39         27.61         5.62 o
 -30   4  10        592.13        663.73        26.75 o
 -28   4  10          8.78          9.15         6.21 o
 -26   4  10         15.70         15.82         7.07 o
 -24   4  10         63.80         50.71        11.05 o
 -22   4  10         30.20         35.81        10.22 o
 -20   4  10          7.76          5.59         6.32 o
 -18   4  10         91.07         70.71        14.17 o
 -16   4  10        416.88        413.90        29.74 o
 -14   4  10       3953.44       3863.38        88.87 o
 -12   4  10       1099.89       1057.08        46.44 o
 -10   4  10       1726.68       1616.82        56.60 o
  -8   4  10         24.36         33.13        10.35 o
  -6   4  10        334.05        311.54        17.07 o
  -4   4  10        436.63        456.99        24.52 o
  -2   4  10        210.57        194.56        13.32 o
   0   4  10          4.31         13.46         4.78 o
   2   4  10        301.32        333.88        19.38 o
   4   4  10          6.73         12.06         5.00 o
   6   4  10        836.07        873.67        26.28 o
   8   4  10       1258.41       1355.26        45.09 o
  10   4  10        268.60        273.05        19.44 o
  12   4  10         63.95         66.55         8.89 o
  14   4  10        473.82        511.16        18.59 o
  16   4  10        188.42        168.12         9.59 o
 -27   5  10         55.86         56.22         7.01 o
 -25   5  10         20.88         24.99         5.76 o
 -23   5  10        342.80        381.32        26.00 o
 -21   5  10         74.76         85.58         7.56 o
 -19   5  10        226.78        232.35        21.70 o
 -17   5  10       1581.27       1721.99        34.38 o
 -15   5  10        360.27        377.00        16.55 o
 -13   5  10       1979.36       1952.74        37.23 o
 -11   5  10        210.24        257.44        13.93 o
  -9   5  10        104.05         93.55         9.12 o
  -7   5  10        236.69        221.10        18.28 o
  -5   5  10        498.86        510.89        19.96 o
  -3   5  10        512.46        476.96        27.76 o
  -1   5  10        313.80        329.80        22.77 o
   1   5  10        249.79        231.13        18.77 o
   3   5  10         56.88         56.42         9.52 o
   5   5  10        380.54        397.36        20.75 o
   7   5  10        103.63        101.50        11.94 o
   9   5  10        688.03        590.93        25.00 o
  11   5  10          0.25          0.08         3.08 o
  13   5  10         16.91          9.98         3.33 o
 -22   6  10         28.35         15.20         3.78 o
 -20   6  10        394.48        398.19        16.62 o
 -18   6  10         28.38         51.68         7.04 o
 -16   6  10         53.77         42.18         6.97 o
 -14   6  10        153.33        136.81        14.16 o
 -12   6  10        457.11        449.73        25.11 o
 -10   6  10        342.81        336.01        21.91 o
  -8   6  10         16.55         14.66         6.71 o
  -6   6  10        200.05        207.54        17.50 o
  -4   6  10         91.40         74.83        10.34 o
  -2   6  10        246.12        235.62        17.34 o
   0   6  10         36.00         45.48         7.74 o
   2   6  10        291.25        314.45        17.70 o
   4   6  10        151.73        118.85        33.25 o
   6   6  10        100.84         85.54        27.76 o
   8   6  10         97.54         40.08         5.10 o
 -17   7  10          1.25          1.57         2.45 o
 -15   7  10         11.20          7.47         3.85 o
 -13   7  10         77.58         78.62         8.38 o
 -11   7  10         33.51         36.12         6.25 o
  -9   7  10        431.43        501.25        20.61 o
  -7   7  10         27.54         39.46         6.63 o
  -5   7  10         29.63         30.77         5.49 o
  -3   7  10         66.72         70.09         7.55 o
  -1   7  10        104.64        109.68         8.36 o
   1   7  10          5.14          4.57         2.64 o
 -35   1  11          7.14         11.18         3.05 o
 -33   1  11        149.03        206.49         8.83 o
 -31   1  11         50.59         59.21         5.92 o
 -29   1  11        192.50        158.79         9.77 o
 -27   1  11         27.83         23.91         4.96 o
 -25   1  11         59.01         38.95         5.84 o
 -23   1  11        647.12        671.26        21.74 o
 -21   1  11          8.89         -4.73         4.73 o
 -19   1  11       2758.03       2399.59        63.10 o
 -17   1  11       3111.05       3089.67        46.99 o
 -15   1  11        259.36        256.75        11.69 o
 -13   1  11        325.40        321.99        12.80 o
 -11   1  11       1249.54       1197.27        32.64 o
  -9   1  11        634.87        599.70        17.17 o
  -7   1  11       2641.77       2695.03       122.91 o
  -5   1  11       2691.99       2755.26        56.38 o
  -3   1  11       1223.11       1239.00        25.82 o
  -1   1  11        418.28        405.18        13.89 o
   1   1  11          4.88          8.45         2.62 o
   3   1  11        261.66        247.36        10.70 o
   5   1  11        454.40        414.99        15.99 o
   7   1  11          3.67          5.65         3.51 o
   9   1  11         32.30         39.27         6.81 o
  11   1  11        490.01        502.99        19.29 o
  13   1  11         40.89         49.92         6.47 o
  15   1  11          8.33          3.82         3.95 o
  17   1  11         25.96         32.82         5.52 o
 -34   2  11          0.14         -2.96         3.19 o
 -32   2  11          0.23         -0.25         2.51 o
 -30   2  11        116.82        113.53         7.43 o
 -28   2  11          3.14         -0.92         3.28 o
 -26   2  11        226.74        200.40        11.20 o
 -24   2  11        161.73        137.47         9.98 o
 -22   2  11         20.05         17.35         4.73 o
 -20   2  11        934.90        889.90        24.55 o
 -18   2  11        287.43        281.73        14.26 o
 -16   2  11         86.51         77.36         8.01 o
 -14   2  11       2123.89       2092.25        37.53 o
 -12   2  11        269.68        259.61        13.57 o
 -10   2  11        630.82        608.24        20.18 o
  -8   2  11         38.72         40.48        11.75 o
  -6   2  11        662.08        715.76        25.62 o
  -4   2  11        775.37        771.63        27.14 o
  -2   2  11        495.10        444.67        16.72 o
   0   2  11         94.34         77.83         7.23 o
   2   2  11         59.54         64.25         6.67 o
   4   2  11        132.49        100.00         8.17 o
   6   2  11         21.93         18.23         4.17 o
   8   2  11        174.01        163.15        11.81 o
  10   2  11        130.77        107.56         9.41 o
  12   2  11        213.24        195.80        16.04 o
  14   2  11          0.08         -1.23         3.77 o
  16   2  11        305.62        314.71        14.18 o
 -33   3  11         12.74         18.74         4.68 o
 -31   3  11        852.71        960.66        31.78 o
 -29   3  11        127.24        144.89         9.27 o
 -27   3  11         50.82         54.59         6.61 o
 -25   3  11        572.92        621.46        18.80 o
 -23   3  11         45.53         57.29         6.14 o
 -21   3  11          7.18          8.34         3.17 o
 -19   3  11        350.58        357.59        14.63 o
 -17   3  11        490.35        495.66        23.42 o
 -15   3  11        338.68        339.51        14.43 o
 -13   3  11          0.05          7.87         9.84 o
 -11   3  11       3304.85       3100.12        80.17 o
  -9   3  11       3386.89       3274.90        82.02 o
  -7   3  11        126.06        158.89        19.32 o
  -5   3  11        750.93        741.95        38.96 o
  -3   3  11         56.43         58.30        12.31 o
  -1   3  11        286.36        279.65        16.09 o
   1   3  11         30.48         30.32         6.18 o
   3   3  11        226.72        192.76        13.26 o
   5   3  11       1217.95       1257.38        32.03 o
   7   3  11          0.06         -1.32         5.71 o
   9   3  11        370.15        360.83        14.42 o
  11   3  11       1007.03       1018.75        21.76 o
  13   3  11        215.01        180.32        19.75 o
 -30   4  11         14.43         15.01         4.76 o
 -28   4  11        102.85        106.16        11.04 o
 -26   4  11         89.76         98.05        12.05 o
 -24   4  11         19.50         30.26         7.28 o
 -22   4  11        212.50        190.89        18.37 o
 -20   4  11       1081.75       1115.22        43.80 o
 -18   4  11          4.58          9.07         7.98 o
 -16   4  11          1.75          4.79         5.77 o
 -14   4  11       1436.51       1369.12        50.39 o
 -12   4  11        619.47        626.83        34.29 o
 -10   4  11        721.13        688.31        36.10 o
  -8   4  11        150.23        160.50        12.11 o
  -6   4  11        216.15        214.96        13.31 o
  -4   4  11          1.84          6.69         7.19 o
  -2   4  11          3.14         -1.28         4.99 o
   0   4  11        377.94        406.36        25.35 o
   2   4  11        160.50        149.92        11.18 o
   4   4  11        572.92        593.12        20.37 o
   6   4  11         13.41         14.26         6.58 o
   8   4  11        796.35        851.91        30.70 o
  10   4  11         24.84         17.95         5.71 o
  12   4  11          0.79          9.28         3.46 o
 -25   5  11        186.78        172.15        10.70 o
 -23   5  11         36.37         36.74         6.59 o
 -21   5  11        156.60        131.85        12.18 o
 -19   5  11         13.49         19.82         6.46 o
 -17   5  11         32.56         29.75         7.66 o
 -15   5  11         63.32         54.02         9.45 o
 -13   5  11       1273.93       1378.93        31.75 o
 -11   5  11         89.76        111.13         9.39 o
  -9   5  11       1591.89       1664.07        33.14 o
  -7   5  11         26.10         39.52        19.52 o
  -5   5  11          2.88         10.93         3.19 o
  -3   5  11        122.01        122.29         8.65 o
  -1   5  11          0.17          4.02         3.37 o
   1   5  11        604.79        589.88        44.56 o
   3   5  11        192.41        173.83        15.08 o
   5   5  11         11.22          6.40         4.80 o
   7   5  11          1.52          4.89         3.54 o
   9   5  11          0.02          0.83         2.45 o
 -20   6  11        484.37        600.87        20.64 o
 -18   6  11        180.03        185.76        12.78 o
 -16   6  11         39.71         77.01         9.01 o
 -14   6  11         60.33         72.63         9.30 o
 -12   6  11        262.66        266.87        16.69 o
 -10   6  11        711.41        775.19        28.03 o
  -8   6  11          0.33          8.12         4.58 o
  -6   6  11         91.60         92.87         9.81 o
  -4   6  11          5.76         10.90         3.83 o
  -2   6  11          6.90          3.04         2.23 o
   0   6  11         42.29         29.64         9.58 o
   2   6  11          0.12          1.49         3.23 o
 -34   0  12          7.09          3.82         2.81 o
 -32   0  12          9.08         13.67         5.59 o
 -30   0  12          0.05          6.91         2.93 o
 -28   0  12         97.15        127.04         9.66 o
 -26   0  12         69.25         77.21         8.51 o
 -24   0  12          3.40          4.69         4.16 o
 -22   0  12        114.01         98.90        10.07 o
 -20   0  12        793.23        802.55        43.65 o
 -18   0  12       3545.13       3423.65        94.44 o
 -16   0  12       1812.69       1635.43        77.28 o
 -14   0  12         85.26         99.51        16.99 o
 -12   0  12       3307.10       3213.05        62.13 o
 -10   0  12        384.17        401.86        28.16 o
  -8   0  12          3.79         12.03         8.57 o
  -6   0  12        148.16        154.83        17.20 o
  -4   0  12         60.65        202.98       133.75 o
  -2   0  12        564.00        540.72        21.23 o
   0   0  12         38.17         32.35         5.84 o
   2   0  12        306.80        319.69        16.56 o
   4   0  12       1147.18       1061.87        29.16 o
   6   0  12        283.13        290.72        21.13 o
   8   0  12        671.60        680.02        30.45 o
  10   0  12        513.41        507.71        24.70 o
  12   0  12          7.06          8.32         5.16 o
 -33   1  12          3.62          6.54         2.69 o
 -31   1  12        350.00        338.65        10.86 o
 -29   1  12        262.14        272.16        11.08 o
 -27   1  12        179.36        157.41         9.34 o
 -25   1  12        243.24        225.37        11.69 o
 -23   1  12        371.42        341.74        14.71 o
 -21   1  12          2.12         -3.60         3.60 o
 -19   1  12          0.72          1.12         3.80 o
 -17   1  12        997.38        945.94        25.22 o
 -15   1  12       1230.49       1192.76        28.30 o
 -13   1  12         33.14         43.45         5.42 o
 -11   1  12          6.43          4.65         5.18 o
  -9   1  12         30.20         17.81         5.47 o
  -7   1  12         97.56        103.74        10.13 o
  -5   1  12        322.78        328.21        13.56 o
  -3   1  12         50.60         57.51         5.33 o
  -1   1  12         59.89         47.85         4.83 o
   1   1  12        103.29        105.23         6.81 o
   3   1  12         93.14         84.09         7.18 o
   5   1  12          9.16          7.66         4.24 o
   7   1  12         42.26         29.44         5.78 o
   9   1  12        595.62        596.40        19.26 o
  11   1  12         27.78         30.41         4.90 o
  13   1  12         72.53         62.27         7.75 o
 -32   2  12          8.35         -0.24         2.40 o
 -30   2  12         21.67         28.36         3.55 o
 -28   2  12         93.10         84.98         6.29 o
 -26   2  12        379.77        348.86        12.97 o
 -24   2  12        440.88        461.73        15.77 o
 -22   2  12          0.34         -0.27         3.60 o
 -20   2  12          0.12         -2.37         3.64 o
 -18   2  12          3.96          4.25         3.35 o
 -16   2  12        702.14        650.16        20.27 o
 -14   2  12         63.07         67.30         7.33 o
 -12   2  12         67.66         55.32        13.21 o
 -10   2  12       2211.32       2110.47        65.80 o
  -8   2  12        631.37        636.57        36.66 o
  -6   2  12        920.72        933.58        29.88 o
  -4   2  12        595.63        617.04        22.98 o
  -2   2  12          5.90          5.04         4.30 o
   0   2  12        979.67        960.31        24.79 o
   2   2  12        159.03        138.54         8.77 o
   4   2  12         63.76         70.35         6.55 o
   6   2  12        329.55        347.86        21.99 o
   8   2  12        131.72        138.72        13.77 o
  10   2  12         37.93         42.67         7.83 o
  12   2  12         41.54         31.97         6.01 o
 -31   3  12         32.41         29.52         5.28 o
 -29   3  12          2.06         -4.25         4.40 o
 -27   3  12        317.39        375.69        13.11 o
 -25   3  12         51.93         59.75         6.47 o
 -23   3  12         57.60         51.18         6.88 o
 -21   3  12        369.49        404.69        15.05 o
 -19   3  12          2.22          3.74         3.52 o
 -17   3  12          2.64         13.29         7.99 o
 -15   3  12         30.52         23.77         8.81 o
 -13   3  12        281.61        274.87        23.85 o
 -11   3  12         54.68         61.88        12.90 o
  -9   3  12        536.53        536.05        32.32 o
  -7   3  12         11.89          9.37         3.99 o
  -5   3  12        697.59        681.54        38.03 o
  -3   3  12        735.75        754.59        24.59 o
  -1   3  12          0.29          3.54         4.34 o
   1   3  12        120.83        108.75         9.57 o
   3   3  12         30.39         26.92         5.45 o
   5   3  12        630.02        632.29        27.99 o
   7   3  12        551.93        574.73        25.02 o
   9   3  12        333.99        344.41        17.58 o
  11   3  12         18.21         10.12         5.58 o
 -28   4  12        145.48        126.40         9.14 o
 -26   4  12        451.69        499.84        21.00 o
 -24   4  12         15.34         28.05         6.72 o
 -22   4  12          1.47          3.98         5.44 o
 -20   4  12          6.49         11.13         5.99 o
 -18   4  12        131.96        127.38        14.63 o
 -16   4  12         81.91         87.64        13.03 o
 -14   4  12         87.93         79.89        12.37 o
 -12   4  12        109.72        136.46        10.16 o
 -10   4  12       1072.53       1088.01        47.55 o
  -8   4  12          1.88         13.57         4.50 o
  -6   4  12        964.87        908.30        24.89 o
  -4   4  12          3.75          5.05         4.58 o
  -2   4  12        312.72        320.51        14.70 o
   0   4  12         16.64         13.11         4.18 o
   2   4  12        300.23        297.02        13.10 o
   4   4  12         34.37         31.84         7.16 o
   6   4  12         43.53         49.79         7.41 o
   8   4  12        108.04         95.06         8.29 o
 -23   5  12         76.60         75.75         6.82 o
 -21   5  12        538.68        583.93        23.94 o
 -19   5  12        169.20        205.54         9.31 o
 -17   5  12          8.39          7.11         5.66 o
 -15   5  12        266.68        293.46        11.90 o
 -13   5  12          0.01          0.32         6.54 o
 -11   5  12       1321.17       1460.84        33.62 o
  -9   5  12        459.85        477.72        14.93 o
  -7   5  12         47.58         56.43         6.07 o
  -5   5  12        163.16        162.20        43.36 o
  -3   5  12        673.73        485.98        21.38 o
  -1   5  12        529.00        351.39        17.70 o
   1   5  12        338.48        223.49        13.51 o
   3   5  12         42.37         17.00         4.64 o
 -31   1  13        816.06        877.36        16.58 o
 -29   1  13          6.79         -1.27         2.93 o
 -27   1  13        214.90        209.69         9.09 o
 -25   1  13         13.90         16.66         3.61 o
 -23   1  13          7.09          7.92         3.62 o
 -21   1  13         11.17         15.96         4.21 o
 -19   1  13        439.58        452.54        16.01 o
 -17   1  13        290.75        274.58        12.94 o
 -15   1  13        615.08        617.86        23.63 o
 -13   1  13       3285.14       3272.79        76.59 o
 -11   1  13        360.55        376.31        17.32 o
  -9   1  13        132.58        142.11        10.99 o
  -7   1  13          7.40         20.98         9.67 o
  -5   1  13        750.76        807.13        36.35 o
  -3   1  13         29.27         26.13         4.21 o
  -1   1  13         18.08         18.69         3.21 o
   1   1  13        527.85        553.15        15.48 o
   3   1  13        355.08        378.11        12.59 o
   5   1  13        123.30        116.62         8.31 o
   7   1  13        104.53        106.25        10.82 o
   9   1  13         52.07         48.83         6.91 o
 -28   2  13          2.11          2.04         1.74 o
 -26   2  13         61.58         63.76         5.12 o
 -24   2  13        163.86        160.07         8.31 o
 -22   2  13        312.42        298.04        11.71 o
 -20   2  13        288.16        295.20        12.22 o
 -18   2  13          1.36          6.89         4.16 o
 -16   2  13          4.73         10.60         7.56 o
 -14   2  13         20.72         25.28         8.99 o
 -12   2  13         16.01         16.69         8.22 o
 -10   2  13         11.07         21.28         8.88 o
  -8   2  13       1344.17       1353.49        48.90 o
  -6   2  13         74.98         70.56        12.19 o
  -4   2  13        267.71        279.27        18.34 o
  -2   2  13        513.30        516.69        18.82 o
   0   2  13        137.39        138.54        10.07 o
   2   2  13        137.03        121.06         9.24 o
   4   2  13         31.70         35.27         7.10 o
   6   2  13          3.40          1.87         4.03 o
   8   2  13          9.42          4.04         3.56 o
 -27   3  13        225.67        287.98        15.17 o
 -25   3  13        104.22        104.19        10.98 o
 -23   3  13         78.41         87.69        11.38 o
 -21   3  13        358.12        361.84        22.21 o
 -19   3  13        122.83        136.43        14.82 o
 -17   3  13         26.39         42.53         9.71 o
 -15   3  13        143.63        146.35        16.01 o
 -13   3  13          0.66         -6.40         6.40 o
 -11   3  13          9.49         13.45         7.27 o
  -9   3  13         73.30         74.82        11.58 o
  -7   3  13        520.29        499.30        27.67 o
  -5   3  13        397.01        359.77        14.95 o
  -3   3  13        197.14        185.17        10.87 o
  -1   3  13         55.15         55.53         6.29 o
   1   3  13          1.60         -0.68         4.60 o
   3   3  13         56.51         62.66         8.32 o
   5   3  13          5.78          7.83         4.01 o
   7   3  13         45.46         38.76         5.59 o
 -24   4  13         98.89         98.59         8.47 o
 -22   4  13          0.02          1.02         3.40 o
 -20   4  13          0.00          2.29         3.58 o
 -18   4  13         31.93         25.79         6.49 o
 -16   4  13         77.13         78.96        10.15 o
 -14   4  13          1.12          8.01         5.70 o
 -12   4  13         20.47         10.47         5.85 o
 -10   4  13        621.01        587.79        26.14 o
  -8   4  13         18.40         29.30         7.25 o
  -6   4  13        400.98        306.52        76.99 o
  -4   4  13         83.95         66.38         7.64 o
  -2   4  13          1.36          1.98         2.53 o
   0   4  13         50.00         33.75         5.91 o
   2   4  13         69.74         48.98         6.42 o
 -26   0  14        104.79        100.57        10.26 o
 -24   0  14         23.60         29.43         6.84 o
 -22   0  14         14.97         10.83         3.82 o
 -20   0  14         22.20         13.83         5.63 o
 -18   0  14        696.52        774.93        29.17 o
 -16   0  14       1582.47       1611.72        43.51 o
 -14   0  14       3292.47       3594.39        65.85 o
 -12   0  14        876.35        965.63        34.72 o
 -10   0  14        109.39        109.34        12.63 o
  -8   0  14        472.46        553.29        26.46 o
  -6   0  14        771.64        825.50        31.90 o
  -4   0  14        101.63        106.58        11.81 o
  -2   0  14        145.08        158.51        13.24 o
   0   0  14        311.54        339.54        16.08 o
   2   0  14        591.47        567.22        20.04 o
   4   0  14         85.49         96.45         7.96 o
 -25   1  14        498.32        506.51        19.55 o
 -23   1  14        178.37        195.18        13.93 o
 -21   1  14         54.29         54.77         9.05 o
 -19   1  14        368.61        384.58        21.96 o
 -17   1  14        314.16        333.55        21.20 o
 -15   1  14         55.78         53.07         9.92 o
 -13   1  14        483.80        491.63        26.39 o
 -11   1  14       1500.15       1544.92        46.21 o
  -9   1  14         45.06         39.96         9.55 o
  -7   1  14        411.97        400.47        23.46 o
  -5   1  14         86.76         84.61        11.31 o
  -3   1  14        556.33        582.96        26.92 o
  -1   1  14        161.35        164.23         9.03 o
   1   1  14         64.44         54.56         6.98 o
   3   1  14         18.91         11.69         4.05 o
   5   1  14        284.54        264.85        11.93 o
 -26   2  14        148.51        156.12        10.29 o
 -24   2  14         41.85         46.56         7.18 o
 -22   2  14          1.60         -2.68         4.43 o
 -20   2  14        816.85        900.85        32.16 o
 -18   2  14        171.93        185.41        15.68 o
 -16   2  14         23.40         30.01         7.88 o
 -14   2  14          5.63          7.49         5.41 o
 -12   2  14          0.85         -0.68         4.20 o
 -10   2  14         54.02         46.13         9.08 o
  -8   2  14        288.41        281.91        19.69 o
  -6   2  14        384.54        393.94        22.53 o
  -4   2  14          4.46          6.63         5.35 o
  -2   2  14          0.86          1.55         2.65 o
   0   2  14          3.46          0.94         2.67 o
   2   2  14          2.41          1.06         2.52 o
 -23   3  14          1.31         -2.67         3.67 o
 -21   3  14        489.20        553.46        21.76 o
 -19   3  14          5.10          1.88         4.13 o
 -17   3  14        442.44        471.04        22.45 o
 -15   3  14         17.05         15.84         6.11 o
 -13   3  14          7.23          9.08         5.48 o
 -11   3  14        118.71        124.68        12.50 o
  -9   3  14        278.61        282.12        17.94 o
  -7   3  14         12.17         17.68         6.06 o
  -5   3  14        342.36        378.24        19.45 o
  -3   3  14          7.95         -2.83         3.85 o
 -16   4  14          0.14          0.06         2.34 o
 -14   4  14        210.42        225.40        12.44 o
 -12   4  14         48.37         49.21         6.23 o
 -10   4  14         45.61         33.20         5.64 o
  -8   4  14          1.26          0.68         2.33 o
 -19   1  15         13.31         21.77         4.72 o
 -17   1  15          3.89          0.35         3.63 o
 -15   1  15          3.47         15.55         5.28 o
 -13   1  15        739.93        820.17        26.44 o
 -11   1  15         25.17         21.69         5.80 o
  -9   1  15         49.31         51.65         7.64 o
  -7   1  15        227.35        261.73        15.03 o
  -5   1  15        708.25        760.24        24.28 o
 -20   2  15         61.46         70.67         6.78 o
 -18   2  15         43.68         38.73         6.09 o
 -16   2  15          2.33          0.03         3.40 o
 -14   2  15         44.13         51.11         7.20 o
 -12   2  15          0.00          0.05         3.34 o
 -10   2  15        113.00        115.88        10.31 o
  -8   2  15          0.06          4.15         3.65 o
  -6   2  15        331.40        349.59        16.23 o
 -13   3  15          1.81          2.04         2.79 o
 -11   3  15         41.44         41.97         5.40 o
                                                
